# Supplementary material for: Adaptation of Dinoroseobacter shibae to oxidative stress and the specific role of RirA
Source: PLoS One. 2021 Mar 29;16(3):e0248865. doi: 10.1371/journal.pone.0248865 (PMC8007024; doi:10.1371/journal.pone.0248865)
Supplement: S1 Table — (XLSX) [file pone.0248865.s001.xlsx]

## Sheet: table1
S1 Table | Proteins with changing amounts that reached statistical significance in response to at least one stimulus at at least one time point a
					Hydrogen peroxide (10 mM)d				Diamide (0.5 mM)d				Paraquat (15 µM)d
Locus_tag	Accession number	Gene name	Functionb	Functional groupc	30 min	60 min	120 min	180 min	30 min	60 min	120 min	180 min	30 min	60 min	120 min	180 min
Dshi_0153	ABV91902.1	dao	FAD dependent oxidoreductase	Amino acid metabolism	-0.367054	-0.30496	-0.103064	0.159305	0.157528	0.648513	-0.0616887	-0.124608	down	-1.13093	-0.190919	0.0196845
Dshi_0382	ABV92131.1	paaK	Phenylacetate-CoA ligase	Amino acid metabolism	-0.0486838	-0.22419	0.668601	0.996353	-0.194543	-0.908615	-0.055947	0.186811	-0.0767884	0.130078	-0.152695	-0.257738
Dshi_0558	ABV92304.1	dadA	D-amino-acid dehydrogenase small subunit	Amino acid metabolism	-0.177376	-1.07686	0.575617	1.09928	-0.383129	-1.23546	0.403039	0.724269	0.394919	down	down	-0.860416
Dshi_0794	ABV92539.1	hisB	Imidazoleglycerol-phosphate dehydratase	Amino acid metabolism	0.151842	0.45786	-0.295125	-0.422039	0.0425783	-0.328057	-0.247108	-0.0925716	0.753856	0.378126	0.427032	0.988626
Dshi_1022	ABV92764.1	aroA	3-phosphoshikimate 1-carboxyvinyltransferase	Amino acid metabolism	0.0886859	-0.509123	-0.278407	-0.282439	-1.27862	-1.50305	-1.209	-1.26302	-0.154223	0.810558	0.322242	-0.185838
Dshi_1039	ABV92781.1		Monooxygenase FAD-binding	Amino acid metabolism	-1.06478	-0.565788	-0.740056	-0.143372	up	up	up	up	-	-	-	up
Dshi_1608	ABV93350.1	aroB	3-dehydroquinate synthase	Amino acid metabolism	-0.763855	-0.751503	-0.36634	-0.452438	-0.597117	-0.720106	-0.153915	-0.321219	-0.410722	-0.338229	0.208173	0.148519
Dshi_1696	ABV93438.1		Alpha-IPM synthetase/homocitrate synthase family	Amino acid metabolism	0.168462	-0.172147	-0.015087	-0.0767362	-0.608376	-0.641501	-0.217376	-0.24448	0.474202	0.342401	-0.308109	-0.601778
Dshi_1752	ABV93494.1	mmsB	3-hydroxyisobutyrate dehydrogenase	Amino acid metabolism	-0.17042	-0.0880481	0.902424	1.15148	-0.160782	0.0630961	0.0538884	0.124215	0.459712	0.485994	0.413995	-0.402902
Dshi_1800	ABV93542.1	trpC	Indole-3-glycerol phosphate synthase	Amino acid metabolism	-0.00314044	-0.0118725	0.433885	0.272143	-0.926682	-0.816133	-0.0777089	0.119702	0.152747	0.26404	-0.0104345	-0.127262
Dshi_1870	ABV93612.1		Putative glutamine amidotransferase	Amino acid metabolism	-	-	-	-	up	-	up	up	-	-	-	-
Dshi_2068	ABV93805.1	mtnP	Phosphorylase family 2	Amino acid metabolism	0.108765	0.584126	0.422692	0.189561	-0.166065	-0.0254718	0.190983	-0.137167	-1.55265	-0.806973	-0.53463	0.232844
Dshi_2114	ABV93850.1		Putative sarcosine oxidase, gamma subunit	Amino acid metabolism	-	-	-	-	up	-	-	-	-	-	-	-
Dshi_2117	ABV93853.1	soxB	Sarcosine oxidase subunit beta	Amino acid metabolism	-	-	-	-	-	-	up	up	-	-	-	-
Dshi_2161	ABV93897.1	cysE	Serine O-acetyltransferase	Amino acid metabolism	0.0864071	-0.0678384	-0.127372	-0.190627	0.584068	0.349024	0.073386	-0.135407	1.16359	1.10322	1.13221	1.06244
Dshi_2273	ABV94009.1		Homoserine dehydrogenase	Amino acid metabolism	-0.0587348	0.0803395	0.133806	0.180025	-0.713881	-0.772616	-0.0551178	-0.165418	-0.0239874	0.430856	-0.0862206	0.043591
Dshi_2489	ABV94223.1		Putative serine--glyoxylate aminotransferase	Amino acid metabolism	-	up	-	-	-	-	-	-	-	-	-	-
Dshi_2575	ABV94308.1	hisE	Phosphoribosyl-ATP pyrophosphohydrolase	Amino acid metabolism	up	-	-	-	down	down	down	-0.164914	-	-	-	-
Dshi_2639	ABV94372.1	carB	Carbamoyl-phosphate synthase large chain	Amino acid metabolism	0.213234	-0.0329404	-0.168667	0.107024	-0.227101	-0.453743	-0.567362	-0.793677	0.0750094	-0.123311	-0.174843	0.727176
Dshi_2837	ABV94570.1		Aminotransferase	Amino acid metabolism	0.298826	-0.0847729	-0.418725	-0.529324	-0.347811	-1.39052	-0.00955611	-0.183909	-0.6099	-0.378388	0.0380724	0.0887669
Dshi_2967	ABV94700.1		Bifunctional enzyme involved in glycine	Amino acid metabolism	-	-	-	-	up	-	up	up	down	down	down	0.0390984
Dshi_3040	ABV94773.1	dapB	Dihydrodipicolinate reductase	Amino acid metabolism	0.195509	-0.464209	-0.142796	-0.563856	-0.0448996	-0.0237315	-0.150023	-0.100545	0.529186	0.355806	0.650811	0.84882
Dshi_3301	ABV95034.1	ilvE	Branched-chain amino acid aminotransferase	Amino acid metabolism	-0.0880758	0.687428	0.828822	0.414016	-0.269518	-0.368641	0.0664474	0.0912139	0.524414	0.562769	0.6496	0.766388
Dshi_3317	ABV95050.1	serC	Phosphoserine aminotransferase	Amino acid metabolism	-0.219716	-0.257092	-0.161497	-0.0754986	-0.0173627	-0.144945	-0.0488274	-0.408484	-0.318379	-0.774334	-0.131909	0.168106
Dshi_3888	ABV95616.1		L-amino-acid oxidase	Amino acid metabolism	0.56985	-0.499952	0.451069	-0.0872522	-0.787454	down	-0.473614	-0.511775	0.982583	0.893209	0.133411	0.387792
Dshi_0213	ABV91962.1	pckA	Phosphoenolpyruvate carboxykinase	Carbon and energy metabolism	-0.487195	0.518077	0.0268609	0.219084	0.33593	0.293997	0.450783	0.260519	-0.47022	-0.737851	-0.143146	0.784131
Dshi_0228	ABV91977.1	pykA	Pyruvate kinase	Carbon and energy metabolism	0.799819	0.881895	0.969206	0.907104	-0.294643	-0.152921	0.0781185	0.134651	0.703043	0.861602	0.507781	0.590388
Dshi_0324	ABV92073.1	argB	Acetylglutamate kinase	Carbon and energy metabolism	0.193788	-0.0305664	-0.0427698	-0.110834	-0.686163	-0.275399	-0.110459	-0.147375	0.122069	0.332059	0.397509	0.446318
Dshi_0434	ABV92182.1	arcC	Carbamate kinase	Carbon and energy metabolism	-	-	-	-	-1.25711	-0.608791	-0.691184	-0.150895	-	down	down	down
Dshi_0504	ABV92252.1	fdnG	Formate dehydrogenase alpha chain	Carbon and energy metabolism	-0.255795	-0.590103	-0.696847	-0.608414	-0.826963	-1.50136	0.190741	-0.144675	-0.636253	-0.727331	-1.45012	-1.41565
Dshi_0829	ABV92574.1	deoB	Phosphopentomutase	Carbon and energy metabolism	-0.758662	-0.0820624	-0.204295	-0.0643269	0.286777	0.272228	-0.0728234	0.10892	-2.49483	-1.77982	-2.0806	-1.13325
Dshi_0969	ABV92711.1	mtlK	Mannitol dehydrogenase domain protein	Carbon and energy metabolism	-0.0962157	-0.398352	0.356072	0.216432	-1.22215	-1.48153	-0.618451	-0.343551	-0.856853	0.640532	down	-1.34984
Dshi_1212	ABV92954.1	coxL2	Carbon-monoxide dehydrogenase, large subunit	Carbon and energy metabolism	-	-	-	-	down	down	down	down	-	-	-	-
Dshi_1254	ABV92996.1		Glyceraldehyde-3-phosphate dehydrogenase	Carbon and energy metabolism	0.632071	0.564139	0.610085	-0.0697801	-0.44637	-0.215756	0.571821	0.351043	1.0798	0.674192	-0.451011	0.472503
Dshi_1282	ABV93024.1	fdhA	Formate dehydrogenase, alpha subunit	Carbon and energy metabolism	-0.348141	-0.552989	-0.492826	-0.320848	-0.467132	-0.494486	0.603438	0.425597	-0.426555	-0.288091	-3.26044	-1.44632
Dshi_1425	ABV93167.1		Aldehyde dehydrogenase	Carbon and energy metabolism	-0.026066	0.220444	0.328266	0.198034	0.234029	0.735206	1.04983	0.822318	-0.719004	-0.979408	-0.242453	-0.429992
Dshi_1430	ABV93172.1		Aldehyde dehydrogenase	Carbon and energy metabolism	-	-	-	-	-	-	up	-	-	-	-	-
Dshi_1544	ABV93286.1		Short-chain dehydrogenase/reductase family	Carbon and energy metabolism	-1.19165	-0.181436	-0.60208	-0.273469	0.301703	-0.931732	0.659478	0.0571531	-1.21439	-0.85424	-1.79466	-0.230622
Dshi_1682	ABV93424.1	pgi	Glucose-6-phosphate isomerase	Carbon and energy metabolism	0.715059	0.760184	0.861619	0.701856	0.140668	0.111729	0.277577	0.160459	0.794427	0.7419	0.869386	0.814112
Dshi_1684	ABV93426.1	zwf	Glucose-6-phosphate 1-dehydrogenase	Carbon and energy metabolism	1.13034	1.17314	1.0565	0.737896	0.070459	0.0123744	0.724033	0.620062	0.888593	1.65411	1.41459	1.3221
Dshi_1726	ABV93468.1	nagZ	Beta-hexosamidase	Carbon and energy metabolism	-0.15193	-0.0221256	0.40821	0.584377	-0.670438	-0.633589	0.264044	0.232314	-0.626009	0.067365	-0.805898	-0.0328906
Dshi_1740	ABV93482.1	gap2	Glyceraldehyde-3-phosphate dehydrogenase	Carbon and energy metabolism	-0.155826	-0.775766	-0.342275	-0.462504	-0.588372	-0.220166	0.41261	0.143357	-0.64819	-0.645953	-1.1867	-1.56177
Dshi_1742	ABV93484.1	gap1	Glyceraldehyde-3-phosphate dehydrogenase 1	Carbon and energy metabolism	1.016	1.2233	1.14466	1.01414	0.290192	0.104879	0.668248	0.544724	0.601801	1.56374	1.03148	1.5822
Dshi_1768	ABV93510.1	eda	KHG/KDPG aldolase	Carbon and energy metabolism	1.58027	1.68146	1.97238	1.41456	1.75238	1.43248	1.53498	1.26521	-0.305477	1.5788	1.54837	1.94011
Dshi_1769	ABV93511.1	edd	Phosphogluconate dehydratase	Carbon and energy metabolism	2.191	2.19043	1.96757	1.74575	0.526506	0.163438	0.878655	0.544724	0.714929	0.473517	0.932774	0.859162
Dshi_1820	ABV93562.1		Putative mannosyl-3-phosphoglycerate	Carbon and energy metabolism	-	-	-	-	-	-	-	up	-	-	-	-
Dshi_2158	ABV93894.1	pdhA1	Pyruvate dehydrogenase E1 component subunit	Carbon and energy metabolism	0.103447	-0.0700771	-0.294302	-0.489121	-0.685942	-0.546487	-0.286376	-0.209356	-0.308621	-0.664617	-0.390051	-0.000554066
Dshi_2274	ABV94010.1	glpX	Fructose-1,6-bisphosphatase class II	Carbon and energy metabolism	-0.358617	-0.0989756	-0.244814	-0.162853	0.181218	0.208729	0.10793	0.164615	-0.596581	-0.666913	-0.306889	0.185435
Dshi_2659	ABV94392.1	coxL1	Carbon monoxide dehydrogenase large chain	Carbon and energy metabolism	0.0792569	-0.313051	-0.424021	-0.626999	-0.510751	-1.00603	-0.516364	-0.747646	0.832389	0.269565	-0.123955	-0.93722
Dshi_2660	ABV94393.1		Putative carbon monoxide dehydrogenase	Carbon and energy metabolism	0.271599	-0.0692691	0.0427252	-0.164594	-0.00706099	-0.926362	-0.647115	-0.235903	0.203321	0.167041	-0.860376	-1.08405
Dshi_2673	ABV94406.1	exaA	Quinoprotein ethanol dehydrogenase precursor	Carbon and energy metabolism	-0.436194	0.189354	-0.351652	-0.163181	-0.228842	-0.15482	-0.933519	-1.26289	0.701223	-0.0954161	-0.00181336	-0.272911
Dshi_2738	ABV94471.1	rpiA	Ribose-5-phosphate isomerase A	Carbon and energy metabolism	0.0401717	-0.118382	0.0691506	-0.344055	-0.961413	-1.07303	0.0740762	-0.0214089	0.409173	0.363185	0.277005	0.259217
Dshi_2797	ABV94530.1		Carbohydrate kinase	Carbon and energy metabolism	0.629464	0.654549	0.662929	0.472182	-0.186007	0.0969065	0.122216	0.428617	0.582941	1.50974	1.3223	1.11999
Dshi_2855	ABV94588.1	mutB	Methylmalonyl-CoA mutase	Carbon and energy metabolism	0.03798	-0.0651564	0.148997	0.227823	0.042769	0.156628	-0.322369	-0.218517	1.14484	1.28977	0.759142	1.11062
Dshi_2865	ABV94598.1	sdhA	Succinate dehydrogenas flavoprotein subunit	Carbon and energy metabolism	0.558981	0.0946481	0.102386	-0.123167	-0.698493	-0.542763	-0.25379	0.14424	0.523162	0.287833	0.502413	0.617701
Dshi_2876	ABV94609.1	mdh	Malate dehydrogenase	Carbon and energy metabolism	0.406593	0.0601931	-0.107058	-0.154498	-0.130734	0.0850865	-0.591664	-0.302389	0.251393	-0.217649	0.049422	0.175411
Dshi_3050	ABV94783.1	citE2	Citrate lyase subunit beta	Carbon and energy metabolism	-0.00794665	-0.146593	-0.189532	-0.154294	-0.0700386	-0.136245	-0.257348	-0.185422	0.786997	0.249063	0.377765	0.707283
Dshi_3119	ABV94852.1	gltA1	Citrate synthase	Carbon and energy metabolism	2.52657	1.30196	1.08589	0.554634	-	up	up	up	-	-	up	up
Dshi_3313	ABV95046.1		Conserved hypothetical protein	Carbon and energy metabolism	0.0345809	-0.121867	-0.273871	-0.142967	-0.296194	-0.956503	-0.124708	-0.046972	0.0193239	0.118562	0.136141	0.46516
Dshi_3553	ABV95286.1	acs	Acetyl-coenzyme A synthetase	Carbon and energy metabolism	-1.02026	-0.0228219	-0.413985	-0.30136	-0.67533	-0.447934	1.95702	2.13069	-1.20472	down	-2.34695	-0.576172
Dshi_4159	ABV95869.1		Alcohol dehydrogenase GroES domain protein	Carbon and energy metabolism	-0.0589083	-0.046112	1.40573	1.59046	-0.437593	-0.182902	1.06106	1.26204	0.200781	0.218158	0.100897	-0.186921
Dshi_0594	ABV92340.1	mreC	Rod shape-determining protein MreC	Cell cycle control, cell division, chromosome partitioning	1.32121	0.460788	0.732928	-0.478733	-0.78715	0.130919	0.0635843	0.452456	-1.39921	-2.16741	-2.22287	-0.539546
Dshi_2416	ABV94150.1	ftsZ	Cell division protein	Cell cycle control, cell division, chromosome partitioning	-1.02889	-0.0914508	0.526176	0.635589	-0.000244481	-0.0902998	-0.0205272	0.218071	-1.04451	-0.76112	-1.26555	-1.01107
Dshi_3055	ABV94788.1		Protein of unknown function DUF214	Cell cycle control, cell division, chromosome partitioning	0.517853	0.048443	0.450295	0.383973	0.0242792	-0.147673	0.491121	0.986181	0.310278	1.01714	0.215392	0.72984
Dshi_4213	ABV95923.1	parA	Partitioning protein ParA	Cell cycle control, cell division, chromosome partitioning	-0.101879	-0.0776361	-0.0787768	0.252561	-0.182848	-0.270032	-0.549167	-0.152711	-0.706424	-0.903877	-0.266247	0.243779
Dshi_0024	ABV91773.1	dam	Adenine-specific methyltransferase	Cell growth and death	-0.949113	-1.34516	-0.857756	-0.926836	-1.07611	-2.04962	-0.315178	-0.127522	down	down	-2.44442	-1.73173
Dshi_0016	ABV91765.1	mltB2	Lytic murein transglycosylase	Cell wall/membrane/envelope biogenesis/integrity	-1.47306	0.204044	1.72253	1.92091	0.220206	-0.0416999	0.235013	0.151497	down	down	-0.33946	0.234524
Dshi_0150	ABV91899.1		Putative lytic transglycosylase catalytic	Cell wall/membrane/envelope biogenesis/integrity	0.509009	0.339116	0.350366	0.33708	0.30266	0.190051	-0.187377	-0.167457	0.763175	0.908561	1.13912	1.29493
Dshi_1897	ABV93639.1	algA	Alginate biosynthesis protein	Cell wall/membrane/envelope biogenesis/integrity	5.48938	2.31114	down	down	-1.56365	-2.07042	down	down	-	-	-	-
Dshi_2317	ABV94053.1	cfa	Cyclopropane-fatty-acyl-phospholipid synthase	Cell wall/membrane/envelope biogenesis/integrity	-0.203532	-0.374081	-0.32485	-0.21979	-0.833493	-1.09914	-0.415833	-0.507644	0.338301	0.364881	0.103669	-0.0817745
Dshi_2415	ABV94149.1	lpxC	UDP-3-O-[3-hydroxymyristoyl] N-acetylglucosamine	Cell wall/membrane/envelope biogenesis/integrity	-	-	-	-	1.76402	0.0263515	0.761567	0.63515	0.292254	0.870771	-1.05911	0.883815
Dshi_2420	ABV94154.1	murB	UDP-N-acetylenolpyruvoylglucosamine reductase	Cell wall/membrane/envelope biogenesis/integrity	0.641969	0.624117	-0.124725	0.0668677	-1.24969	-1.44791	0.180417	0.319774	-0.173795	0.78324	0.258941	0.948731
Dshi_2472	ABV94206.1	ftsI2	Peptidoglycan synthetase ftsI precursor	Cell wall/membrane/envelope biogenesis/integrity	-0.162386	0.129088	0.50402	-0.65326	-1.10967	-1.98204	-0.0603531	-0.202503	-0.361034	down	down	down
Dshi_3406	ABV95139.1		ErfK/YbiS/YcfS/YnhG family protein	Cell wall/membrane/envelope biogenesis/integrity	-1.08061	-0.598104	-0.656794	-0.344403	2.26346	2.23611	0.97177	1.58454	-0.319871	-0.524205	-0.576375	-1.22653
Dshi_3933/Dshi_3595	ABV95661.1/ABV95328.1		ErfK/YbiS/YcfS/YnhG family protein	Cell wall/membrane/envelope biogenesis/integrity	down	-2.19425	-2.52396	down	up	-	-	-	-	-	-	up
Dshi_4171	ABV95881.1	mdoG	Periplasmic glucan biosynthesis protein MdoG	Cell wall/membrane/envelope biogenesis/integrity	0.375936	0.291996	1.77509	2.15971	-0.556542	-0.0628686	-0.401057	-0.141702	-	-	-	up
Dshi_3220	ABV94953.1	cas1	Cas1: CRISPR-associated protein Cas1	Defense mechanisms	up	-	-	-	-0.693591	down	0.27929	0.500471	-	-	-	-
Dshi_0442	ABV92190.1	atpA1	ATP synthase F1, alpha subunit	Electron transport	-	-	-	-	down	down	-0.780297	-0.252742	-	-	-	-
Dshi_0508	ABV92256.1		Cytochrome c class I	Electron transport	-	-	-	-	up	-	-	-	-	-	-	-
Dshi_1233	ABV92975.1	pntA	NAD(P) transhydrogenase, alpha subunit	Electron transport	0.19325	-0.301043	-0.123009	-0.27638	-0.735193	0.00209349	0.175785	0.311275	0.82756	0.434649	0.755795	0.00707945
Dshi_1313	ABV93055.1	nuoE	NADH-quinone oxidoreductase, E subunit	Electron transport	0.0877267	-0.378897	-0.328406	-0.414795	-0.635171	-1.20933	0.039574	0.0910867	-0.393567	-0.166819	-0.250822	0.289295
Dshi_1324	ABV93066.1	nuoJ	NADH-ubiquinone/plastoquinone oxidoreductase	Electron transport	-	-	-	-	-	-	-	up	-	-	-	-
Dshi_1378	ABV93120.1		Quinone dependent NAD(P)H dehydrogenase	Electron transport	-0.20534	-0.809521	-0.249855	-0.0727383	0.0111499	-0.609802	-0.0354883	0.0519701	down	1.04483	0.516053	1.31201
Dshi_1379	ABV93121.1		Quinone dependent NADH dehydrogenase	Electron transport	-	-	up	-	up	-	-	up	-	-	-	-
Dshi_2663	ABV94396.1		Hypothetical protein	Electron transport	-1.07233	-0.478999	-0.818565	-0.71764	0.741035	0.78226	-0.135028	-0.112014	0.456048	0.0988241	0.764671	-0.167122
Dshi_2804	ABV94537.1	soxA1	Diheme cytochrome c	Electron transport	-1.56827	-1.16163	-1.38124	-1.34958	0.484623	0.453069	0.551386	0.613558	1.97504	2.05763	2.24149	1.122
Dshi_2807	ABV94540.1		Cytochrome c	Electron transport	-	-	-	-	up	-	-	-	-	-	-	-
Dshi_2934	ABV94667.1	atpD2	ATP synthase subunit beta	Electron transport	-0.156372	-0.251266	-0.356145	0.0112031	-0.177442	-0.253827	-0.593598	-0.611512	0.0935563	-0.105818	0.269843	0.0539697
Dshi_3028	ABV94761.1	atpF2	ATP synthase F0	Electron transport	-0.00219649	-0.472387	-0.100256	-0.682457	0.147351	0.334656	-0.16281	0.679708	0.865292	-0.152022	1.83623	2.03489
Dshi_3165	ABV94898.1	napA	Periplasmic nitrate reductase NapA	Electron transport	-0.75387	-1.02643	-1.22329	-1.30262	-0.634397	-2.67426	0.107579	0.350409	0.585586	-0.0248589	0.364133	0.0186722
Dshi_3172	ABV94905.1	nirN	Nitrite reductase protein N	Electron transport	-	-	up	-	-	-	-	-	-	-	-	-
Dshi_3194	ABV94927.1	nosZ	Nitrous-oxide reductase	Electron transport	-0.363935	-0.427079	-0.117348	-0.20293	-0.664513	-0.650787	-1.21041	-0.834522	1.14997	1.15366	0.101518	-0.0398047
Dshi_3277	ABV95010.1	petB	Cytochrome b	Electron transport	-	-	-	-	-	-	up	up	-	-	-	-
Dshi_3408	ABV95141.1	cycH	Cytochrome c-type biogenesis protein CycH	Electron transport	0.243339	-0.0606458	0.371298	0.17894	-0.169324	0.194524	0.37034	0.926775	-0.123764	0.289022	0.139448	0.0396238
Dshi_3525	ABV95258.1	pufC	Photosynthetic reaction center cytochrome c	Electron transport	-0.432481	0.155639	-0.333419	-0.182146	0.212381	0.270311	0.364384	0.368565	0.0459868	-1.90326	0.338187	-0.335976
Dshi_3590	ABV95323.1		Ubiquinone dependent NADH dehydrogenase	Electron transport	0.114787	-0.120938	-0.0289178	-0.0669524	-0.571619	-0.6147	0.0120723	0.159468	0.329871	0.479873	0.289908	0.396337
Dshi_4051/Dshi_3775	ABV95778.1/ABV95505.1	ccmF	Cytochrome c biogenesis protein CcmF	Electron transport	-	-	-	-	-	-	up	up	-	-	-	-
Dshi_4054/Dshi_3778	ABV95781.1/ABV95508.1		Cytochrome c biogenesis protein CcmI	Electron transport	-0.933282	-0.704478	-0.528205	-0.66716	0.86569	1.29712	0.504795	1.03263	down	down	down	down
Dshi_4055/Dshi_3779	ABV95782.1/ABV95509.1	dsbD	Cytochrome c biogenesis protein DsbD	Electron transport	-	-	-	-	-	-	up	up	-	-	-	-
Dshi_1152	ABV92894.1	cysH	Phosphoadenosine phosphosulfate reductase	Energy and sulfur metabolism	0.345212	0.555851	-0.0230059	0.00999406	0.392084	-0.264802	-0.133744	-0.00599898	0.60583	0.48185	-2.25963	-2.51098
Dshi_1153	ABV92895.1	cysI	Nitrite/sulfite reductase hemoprotein	Energy and sulfur metabolism	-0.285743	-0.163447	-0.283934	-0.243302	0.115591	-0.0229785	-0.342425	-0.247481	0.360676	-0.129397	-0.397303	-1.00266
Dshi_0005	ABV91754.1		Hypothetical protein	Hypothetical protein	0.304936	0.335384	0.111474	-0.251668	-0.852844	-1.5241	-0.31376	0.342634	-	-	-	-
Dshi_0029	ABV91778.1		Protein of unknown function DUF1159	Hypothetical protein	up	up	up	-	-0.656553	-1.80598	0.0538506	-0.198299	-0.719486	down	-1.47612	-0.482002
Dshi_0045	ABV91794.1		Hypothetical protein	Hypothetical protein	0.817896	1.27814	0.24185	0.862967	-0.891705	-0.378782	0.0311194	-0.247216	-0.572316	-0.743794	-2.0034	-1.06653
Dshi_0050	ABV91799.1		Protein of unknown function DUF955	Hypothetical protein	-0.870742	-1.22846	-1.92404	-0.572692	-0.45063	-0.929857	-0.432138	0.18475	-1.35582	-0.462088	-1.53374	-0.979607
Dshi_0056	ABV91805.1		Conserved hypothetical protein	Hypothetical protein	0.265733	0.0137944	-0.79074	-0.201101	-1.62897	-0.750743	-0.0492806	-0.662082	0.130868	0.252474	0.0691662	-1.2345
Dshi_0101	ABV91850.1		Hypothetical protein	Hypothetical protein	-0.5577	-0.070257	0.0153145	0.0699378	-0.0134038	0.124864	-0.569446	-0.271922	-0.570517	0.227868	0.374286	1.15445
Dshi_0110	ABV91859.1		Protein of unknown function DUF188	Hypothetical protein	-	-	-	-	-1.61004	-0.897817	-0.596167	-0.0225301	-0.856665	down	down	-1.44568
Dshi_0127	ABV91876.1		Conserved hypothetical protein	Hypothetical protein	-	-	-	-	-	-	up	-	-	-	-	-
Dshi_0135	ABV91884.1		Protein of unknown function DUF482	Hypothetical protein	up	up	up	up	0.369388	-0.674347	0.685038	-0.00309351	-	-	-	-
Dshi_0195	ABV91944.1		Conserved hypothetical protein	Hypothetical protein	-	-	-	-	up	up	-	up	-	-	-	-
Dshi_0256	ABV92005.1		Hypothetical protein	Hypothetical protein	-	-	-	-	-	-	-	up	-	-	-	up
Dshi_0360	ABV92109.1		Conserved hypothetical protein	Hypothetical protein	0.0093135	-0.65948	-0.062661	-0.425135	-0.699552	-0.364134	0.0815715	0.293731	-0.229768	0.146318	-0.110692	0.217147
Dshi_0468	ABV92216.1		Conserved hypothetical protein	Hypothetical protein	-0.973443	-0.070308	0.252031	-0.124563	-1.06113	down	0.589395	1.27713	-	-	-	-
Dshi_0469	ABV92217.1		Conserved hypothetical protein	Hypothetical protein	2.49361	1.50603	0.0226531	1.55146	-1.43836	-1.03541	0.667249	0.314222	-	-	-	-
Dshi_0485	ABV92233.1		Conserved hypothetical protein	Hypothetical protein	0.16968	-0.7729	-0.139012	-0.63106	1.78842	1.14568	down	0.685183	up	-	-	up
Dshi_0487	ABV92235.1		Hypothetical protein	Hypothetical protein	0.575768	-0.0774341	0.0351949	-0.446792	0.494942	1.63413	-0.265503	-0.0595401	0.952259	down	-0.0262178	-0.0824471
Dshi_0500	ABV92248.1		Hypothetical protein	Hypothetical protein	0.181268	-0.9049	-0.672418	-0.485628	-0.949563	-1.38695	-0.957662	-0.409477	-0.315093	-0.731103	-1.15207	-0.868656
Dshi_0649	ABV92395.1		Conserved hypothetical protein DUF149	Hypothetical protein	-0.164852	0.314662	0.303198	0.334897	-0.654371	-1.04822	0.236805	0.377282	-0.623203	0.919461	0.620756	1.36834
Dshi_0652	ABV92398.1		Conserved hypothetical protein	Hypothetical protein	-0.254579	-0.241916	-0.196637	-0.594661	-0.983506	-0.756763	0.137391	-0.157966	0.320253	0.755697	-0.110612	0.0387871
Dshi_0724	ABV92469.1		Conserved hypothetical protein	Hypothetical protein	-1.36712	-1.26205	-0.934317	down	up	up	-	up	-	-	-	-
Dshi_0759	ABV92504.1		Conserved hypothetical protein	Hypothetical protein	-	-	-	-	-0.955488	down	-0.591329	0.164333	-1.588	down	down	down
Dshi_0772	ABV92517.1		Conserved hypothetical protein	Hypothetical protein	-	-	up	up	-	-	-	-	-	-	-	-
Dshi_0978	ABV92720.1		Conserved hypothetical protein	Hypothetical protein	-0.325927	-0.200171	-0.807882	-0.401064	0.0598182	-0.811656	-0.32885	-0.464985	-0.622939	0.676029	0.111498	0.0696178
Dshi_0991	ABV92733.1		Conserved hypothetical protein	Hypothetical protein	-0.312197	-0.872508	-0.0592006	-0.204337	up	-	up	up	-	-	-	-
Dshi_1068	ABV92810.1		Hypothetical protein	Hypothetical protein	-0.64266	-0.610497	-1.08275	-0.579464	0.547558	0.455829	-0.631935	0.393934	-0.0285558	0.174724	0.0724212	-0.0726946
Dshi_1071	ABV92813.1		Protein of unknown function DUF74	Hypothetical protein	down	-0.459768	-0.616541	-0.373243	-0.281968	0.00424883	-0.258107	-0.0797371	down	-0.200829	-0.974962	-0.836025
Dshi_1075	ABV92817.1		Protein of unknown function DUF1476	Hypothetical protein	0.112889	0.0789707	-0.508753	0.0301479	-0.708428	-0.687552	-0.202217	-0.137014	-0.689157	0.197732	-0.414697	0.658791
Dshi_1084	ABV92826.1		Conserved hypothetical protein	Hypothetical protein	up	-	up	up	up	up	-	-	-	-	-	-
Dshi_1164	ABV92906.1		Conserved hypothetical protein	Hypothetical protein	0.0286319	-0.126525	-0.332742	-0.777225	-0.949627	-1.47472	0.181955	0.59718	1.60584	1.26723	2.11161	1.52797
Dshi_1183	ABV92925.1		Conserved hypothetical protein	Hypothetical protein	-	-	-	-	-	up	-	up	-	-	-	-
Dshi_1224	ABV92966.1		Hypothetical protein	Hypothetical protein	up	up	up	up	0.308708	0.0203754	0.354661	-0.204425	-	up	up	up
Dshi_1267	ABV93009.1	iolB	Conserved hypothetical protein	Hypothetical protein	-0.424502	-0.106736	-0.238765	-0.227354	0.072275	-0.023352	-0.0525387	-0.163234	-0.65115	-0.525166	-0.60564	-1.19496
Dshi_1286	ABV93028.1		Conserved hypothetical protein	Hypothetical protein	-0.185008	-0.505112	0.526951	-0.376259	0.178414	-0.174103	0.61772	1.47656	down	down	down	-0.431721
Dshi_1314	ABV93056.1		Conserved hypothetical protein	Hypothetical protein	-0.0511612	-0.336074	-0.359104	-0.442675	-0.750261	-0.697882	0.228786	0.695841	0.778212	0.378675	0.955113	0.536897
Dshi_1351	ABV93093.1		Hypothetical protein	Hypothetical protein	-	-	-	-	-	up	-	-	-	-	-	-
Dshi_1356	ABV93098.1		Conserved hypothetical protein	Hypothetical protein	-0.0988101	-0.408244	0.156102	-0.334614	-0.66085	-1.63731	-0.0307051	-0.0168109	-1.69763	-1.01224	-1.0218	-0.969555
Dshi_1392	ABV93134.1		Conserved hypothetical protein	Hypothetical protein	-0.444505	0.877802	-0.230629	-1.6217	2.86068	2.26112	-1.06778	-1.17256	-2.05128	-0.457949	-1.64517	-1.07453
Dshi_1419	ABV93161.1		Hypothetical protein	Hypothetical protein	0.461223	-0.195471	-0.603019	-	-	-	-	-	-	-	-	up
Dshi_1459	ABV93201.1		Conserved hypothetical protein	Hypothetical protein	0.563075	0.657917	0.701547	0.739296	-0.0583925	-0.820168	0.393143	0.578939	0.613778	0.494408	0.636412	0.968979
Dshi_1519	ABV93261.1		Hypothetical protein	Hypothetical protein	-1.00913	-0.456666	-0.352558	-0.507498	0.258935	0.0701783	-1.38957	-0.541142	-	-	-	-
Dshi_1543	ABV93285.1		Hypothetical protein	Hypothetical protein	0.0372382	-0.00370762	-0.0159239	-0.0140865	1.43083	1.30187	0.828039	0.769353	-1.63283	-0.691794	-0.787174	-0.71
Dshi_1558	ABV93300.1		Hypothetical protein	Hypothetical protein	3.83061	4.22931	3.7104	3.11114	-	-	-	-	up	up	up	up
Dshi_1588	ABV93330.1		Hypothetical protein	Hypothetical protein	-0.535885	-0.730376	-0.572528	-0.0690622	up	up	-	up	-	-	-	up
Dshi_1619	ABV93361.1		Hypothetical protein	Hypothetical protein	-0.510483	-0.740048	-1.23865	-0.801864	-0.850918	0.0448493	0.0486071	0.27052	0.5723	0.699398	0.790121	1.04525
Dshi_1641	ABV93383.1		Conserved hypothetical protein	Hypothetical protein	-0.751367	0.226513	0.062589	0.246979	1.128	0.832912	-0.383594	0.0144026	-1.00885	-0.673737	-0.415993	-0.30407
Dshi_1674	ABV93416.1		Conserved hypothetical protein	Hypothetical protein	0.549085	-0.0666325	-0.850051	-0.111696	-0.336443	-0.0621922	0.545586	0.163967	-1.33303	-0.865586	-2.38397	-0.703894
Dshi_1675	ABV93417.1		Hypothetical protein	Hypothetical protein	-0.0507933	0.456845	-0.191072	-0.309956	2.39097	0.705926	-0.07425	-0.115041	-	-	-	-
Dshi_1685	ABV93427.1		Hypothetical protein	Hypothetical protein	-0.920256	-0.569716	-0.440241	-0.254935	-0.25307	-0.992036	-0.422465	-0.603357	-1.96658	-2.2839	-3.28055	-3.7492
Dshi_1715	ABV93457.1		Hypothetical protein	Hypothetical protein	0.793769	-0.583612	0.386379	-0.122802	-0.837168	-3.32105	-0.00794512	-0.18615	down	-1.55811	-2.10808	0.0162079
Dshi_1743	ABV93485.1		Hypothetical protein	Hypothetical protein	-0.167531	-0.370436	0.233692	-1.9558	0.124392	-0.500591	-0.157067	-0.0239583	-0.438671	-0.73525	-0.632258	-1.0649
Dshi_1745	ABV93487.1		Hypothetical protein	Hypothetical protein	0.628673	0.864073	0.17385	0.733312	-0.297156	-0.137519	0.22751	0.28249	-0.201164	-0.175291	-1.15606	-1.15342
Dshi_1823	ABV93565.1		Hypothetical protein	Hypothetical protein	-0.087479	0.432307	0.352332	down	up	-	up	up	-0.320837	down	down	-1.14514
Dshi_1836	ABV93578.1		Hypothetical protein	Hypothetical protein	-0.595562	0.51079	-0.23192	down	0.307798	-0.611713	-0.587831	-0.543983	down	down	down	1.63495
Dshi_1881	ABV93623.1		Conserved hypothetical protein	Hypothetical protein	-	-	-	-	-1.24202	-0.983744	-0.00305944	0.521224	down	down	down	down
Dshi_1892	ABV93634.1		Conserved hypothetical protein	Hypothetical protein	0.819075	0.845798	0.737049	0.450881	0.0023572	-0.293265	0.948185	0.793971	-0.0937164	0.792356	0.321858	-0.421439
Dshi_1895	ABV93637.1		Hypothetical protein	Hypothetical protein	up	-	-	-	-	-	-	-	-	-	-	-
Dshi_1904	ABV93646.1		Hypothetical protein	Hypothetical protein	up	up	up	up	-0.291123	-1.12234	-0.560454	-1.10504	0.865601	0.836046	0.051959	1.62287
Dshi_1909	ABV93651.1		Hypothetical protein	Hypothetical protein	-2.00037	-0.782087	-1.23034	-1.19199	-1.65418	-1.95755	-0.57252	-0.426502	-	-	-	-
Dshi_1957	ABV93698.1		Hypothetical protein	Hypothetical protein	-0.0556185	-0.420546	-0.529007	-0.364225	-0.770005	-0.728471	-0.573521	-0.39303	-0.439316	-0.765615	-1.0962	-1.47576
Dshi_1961	ABV93701.1		Hypothetical protein	Hypothetical protein	0.254444	0.474207	-0.0380413	0.78171	0.330566	1.3431	0.835279	0.592463	0.534927	0.288417	0.0364631	1.67665
Dshi_1989	ABV93728.1		Hypothetical protein	Hypothetical protein	0.755479	0.223236	0.0731053	0.340815	-0.953629	0.258356	0.340049	0.805009	0.409565	1.08726	0.746544	-0.229386
Dshi_1992	ABV93731.1		Hypothetical protein	Hypothetical protein	-	-	-	-	-	-	up	up	-	-	-	-
Dshi_2013	ABV93752.1		Conserved hypothetical protein	Hypothetical protein	1.16689	0.141391	0.624187	0.86188	-1.05171	-1.16754	-0.111558	-0.1201	0.200161	0.0406389	-0.297175	-0.43332
Dshi_2022	ABV93761.1		Hypothetical protein	Hypothetical protein	-	-	up	-	-	-	-	-	-	-	-	-
Dshi_2052	ABV93789.1		Conserved hypothetical protein	Hypothetical protein	2.27479	2.80527	1.70511	1.24188	-	-	-	-	-	up	up	up
Dshi_2056	ABV93793.1		Hypothetical protein	Hypothetical protein	-0.148186	-0.554494	-0.906107	-0.237364	-0.237325	-0.581874	-0.201418	-0.253406	-0.551049	-0.184737	-1.47087	-0.802585
Dshi_2057	ABV93794.1		Conserved hypothetical protein DUF1178	Hypothetical protein	-	-	-	-	up	-	-	-	-	-	-	up
Dshi_2059	ABV93796.1		Conserved hypothetical protein	Hypothetical protein	up	-	up	up	0.510513	-0.125984	0.566355	0.0310612	down	down	down	down
Dshi_2133	ABV93869.1		Conserved hypothetical protein DUF1284	Hypothetical protein	-	-	up	-	-0.0692961	-0.542493	-0.373807	0.501979	down	down	down	down
Dshi_2141	ABV93877.1		Conserved hypothetical protein	Hypothetical protein	-0.0542292	0.653177	-0.175132	down	0.288685	-0.717369	-0.375418	-0.2228	down	down	-0.481362	0.603276
Dshi_2152	ABV93888.1		Conserved hypothetical protein	Hypothetical protein	0.160086	1.06787	0.608609	-	0.763619	0.222548	0.241845	0.136811	down	down	down	down
Dshi_2185	ABV93921.1		Hypothetical protein	Hypothetical protein	up	up	up	up	up	up	-	-	-	-	-	-
Dshi_2198	ABV93934.1		Hypothetical protein	Hypothetical protein	-	-	up	-	-0.600406	-1.34449	-0.458899	-0.816717	up	-	-	up
Dshi_2259	ABV93995.1		Hypothetical protein	Hypothetical protein	-0.832683	-2.21453	-2.42763	down	-0.363595	-1.19132	0.0620218	-0.319981	-	up	-	up
Dshi_2260	ABV93996.1		Hypothetical protein	Hypothetical protein	1.06268	1.06124	0.482663	1.22877	up	up	up	up	-	-	-	up
Dshi_2322	ABV94058.1		Hypothetical protein	Hypothetical protein	0.376228	-0.450693	-0.192205	-0.63966	-0.724465	-0.535488	0.598632	-0.0482716	0.328255	0.45338	0.936036	1.13283
Dshi_2331	ABV94067.1		Hypothetical protein	Hypothetical protein	-	-	-	-	up	up	up	up	down	down	down	down
Dshi_2385	ABV94121.1		Hypothetical protein	Hypothetical protein	1.75876	2.0507	0.869992	2.73693	-1.19422	-0.495513	-0.153505	0.0607232	-0.605306	0.0217026	-0.985041	0.200252
Dshi_2411	ABV94145.1	folE2	Conserved hypothetical protein	Hypothetical protein	1.89428	2.03106	1.48908	1.40922	1.05593	0.0263858	-0.598282	-1.1289	-0.124458	1.13883	0.134376	0.332473
Dshi_2464	ABV94198.1		Conserved hypothetical protein	Hypothetical protein	0.193844	-0.130831	-0.919975	0.583939	-1.70739	-1.1474	-0.609301	-0.521655	-0.483708	-0.507154	down	-1.79052
Dshi_2465	ABV94199.1		Conserved hypothetical protein	Hypothetical protein	-0.617189	-0.183032	-0.442937	-0.0346773	-1.29523	-0.377753	-0.758267	-0.560556	-0.600912	-0.538707	-1.53734	-2.50645
Dshi_2572	ABV94305.1		Hypothetical protein	Hypothetical protein	up	-	-	-	-	-	-	-	-	-	-	-
Dshi_2574	ABV94307.1		Hypothetical protein	Hypothetical protein	0.683605	0.189093	-0.133387	-0.236462	-0.694673	-0.380879	0.0771797	0.305167	0.258858	0.605581	-0.190305	-1.09005
Dshi_2629	ABV94362.1		Hypothetical protein	Hypothetical protein	-	-	-	-	-1.45895	-0.286272	0.68947	0.719636	-	-	-	-
Dshi_2703	ABV94436.1		Hypothetical protein	Hypothetical protein	-	up	-	-	-1.34068	-1.22498	0.208504	-0.0622087	-0.614681	down	down	down
Dshi_2710	ABV94443.1		Conserved hypothetical protein	Hypothetical protein	-0.30448	-0.581601	-1.29397	-0.952532	0.802446	-0.0602159	0.270257	0.183684	-	-	-	-
Dshi_2722	ABV94455.1		Conserved hypothetical protein	Hypothetical protein	-0.234377	0.227255	-0.281738	0.85609	1.69493	0.992458	0.056412	0.481266	-0.043694	-0.454615	-1.3909	-0.571743
Dshi_2725	ABV94458.1	ftsY	Hypothetical protein	Hypothetical protein	0.210375	-0.135257	-0.0953538	-0.133658	-0.148001	-0.203759	0.303131	0.0130244	0.60316	0.527648	0.524388	0.602926
Dshi_2750	ABV94483.1		Hypothetical protein	Hypothetical protein	-	-	-	-	up	up	-	-	-	-	-	up
Dshi_2778	ABV94511.1		Conserved hypothetical protein	Hypothetical protein	up	up	up	-	up	-	-	-	up	up	up	up
Dshi_2780	ABV94513.1		Hypothetical protein	Hypothetical protein	-	-	-	-	-	-	-	-	-	up	-	up
Dshi_2782	ABV94515.1		Hypothetical protein	Hypothetical protein	-0.153052	0.157233	-1.11842	0.434384	-0.759655	-1.27872	-1.12891	-1.01108	-1.52262	-0.221864	-1.14957	-1.12557
Dshi_2783	ABV94516.1		Hypothetical protein	Hypothetical protein	-	-	-	-	-	up	-	-	-	-	-	-
Dshi_2794	ABV94527.1		Conserved hypothetical protein	Hypothetical protein	0.639557	0.481152	0.573374	0.168082	-0.990986	-0.723976	-0.33215	-0.162833	-0.561611	0.374745	-0.963839	-0.128441
Dshi_2795	ABV94528.1		Hypothetical protein	Hypothetical protein	-	-	up	-	0.837139	-0.224595	0.667451	1.03832	-	-	-	-
Dshi_2811	ABV94544.1		Conserved hypothetical protein	Hypothetical protein	0.266159	-0.301937	-0.819876	-0.44224	-0.22949	-1.01977	0.113783	0.282749	0.710527	0.434656	1.18267	2.09698
Dshi_2894	ABV94627.1		Hypothetical protein	Hypothetical protein	1.00936	0.541529	1.06427	-0.0707337	-0.277099	-1.33099	0.176857	0.846141	-0.0792394	0.806724	-0.611106	-0.685882
Dshi_2904	ABV94637.1		Hypothetical protein	Hypothetical protein	-0.225095	-0.0800516	0.175164	0.993314	0.282273	0.766949	0.0534413	0.0363473	-	-	-	up
Dshi_2912	ABV94645.1		Conserved hypothetical protein	Hypothetical protein	-	-	-	-	-	-	up	up	-	-	-	-
Dshi_2940	ABV94673.1		Conserved hypothetical protein	Hypothetical protein	0.369169	-0.0467005	0.215089	-0.0445723	0.657025	0.745951	-0.051684	0.53878	0.0491121	0.553289	0.00602069	0.190209
Dshi_2944	ABV94677.1		Conserved hypothetical protein	Hypothetical protein	-0.357007	-1.48057	-0.771272	-1.12262	1.23952	0.0807065	0.67172	1.0942	-	-	-	up
Dshi_2986	ABV94719.1		Conserved hypothetical protein DUF45	Hypothetical protein	-0.135396	-0.365485	-0.500484	-0.427077	-0.837018	-0.886045	-0.445649	-0.383468	0.0264135	-0.075253	-0.341465	-0.603573
Dshi_3077	ABV94810.1		Conserved hypothetical protein	Hypothetical protein	0.626254	-0.288852	0.305662	-0.138369	-0.798577	0.0394654	0.384153	0.699778	down	down	down	down
Dshi_3115	ABV94848.1		Hypothetical protein	Hypothetical protein	-	-	-	-	up	up	-	-	-	-	-	-
Dshi_3117	ABV94850.1		Hypothetical protein	Hypothetical protein	up	-	up	-	-	-	-	-	-	-	-	-
Dshi_3156	ABV94889.1		Conserved hypothetical protein	Hypothetical protein	0.0670241	-0.722735	-0.2533	-0.193287	0.927342	1.73565	-0.763171	-0.456787	-0.158437	-1.36272	-0.844636	-0.263229
Dshi_3216	ABV94949.1		Hypothetical protein	Hypothetical protein	-	-	up	-	-1.63732	-0.474341	-0.189698	-0.300735	0.0638912	down	-1.33248	0.880663
Dshi_3273	ABV95006.1		Hypothetical protein	Hypothetical protein	0.159921	0.335814	-0.0972182	-1.15701	down	down	0.485067	0.958944	-1.55904	-2.54951	-2.64122	1.42262
Dshi_3280	ABV95013.1		Hypothetical protein	Hypothetical protein	-	-	-	-	up	-	-	-	-	-	-	-
Dshi_3290	ABV95023.1		Hypothetical protein	Hypothetical protein	0.595423	2.98523	3.48821	3.79125	up	up	-	up	-	-	up	up
Dshi_3336	ABV95069.1		Conserved hypothetical protein	Hypothetical protein	-	-	-	-	up	-	-	up	-	-	-	-
Dshi_3434	ABV95167.1		Protein of unknown function UPF0079	Hypothetical protein	up	-	up	up	0.111553	0.12351	0.161361	-0.00380579	-0.716122	-0.323379	-0.859974	-1.64812
Dshi_3633	ABV95366.1		Conserved hypothetical protein	Hypothetical protein	-0.690411	-0.2631	-1.41355	0.0393637	1.64828	1.25408	-	-1.66179	down	-0.0597898	-0.407517	-0.686182
Dshi_3652	ABV95385.1		Hypothetical protein	Hypothetical protein	up	up	up	up	-0.629367	-1.0208	-0.280266	-0.488197	-	-	-	-
Dshi_3852	ABV95580.1		Hypothetical protein	Hypothetical protein	-	-	-	-	-1.36217	-0.934895	-0.391263	-1.26554	-	up	up	-
Dshi_3865	ABV95593.1		Hypothetical protein	Hypothetical protein	0.311473	1.22575	0.817698	0.82435	-0.565021	-0.745682	-0.266715	-0.126247	-	-	-	up
Dshi_4078	ABV95800.1		Hypothetical protein	Hypothetical protein	-	-	-	-	-	-	up	-	-	-	-	-
Dshi_4190	ABV95900.1		Hypothetical protein	Hypothetical protein	-	-	-	-	-0.741115	-1.75888	-0.514025	-0.50797	0.0519653	0.162696	-1.56627	-1.38473
Dshi_4224	ABV95934.1		Conserved hypothetical protein	Hypothetical protein	up	up	-	-	-	-	-	-	-	-	-	-
Dshi_4225	ABV95935.1		Hypothetical protein	Hypothetical protein	-3.52164	-3.80124	down	down	up	up	-	-	-	up	up	up
Dshi_5003	ACT10201.1		Hypothetical protein	Hypothetical protein	-0.111821	-0.312924	-0.361434	-0.898814	-1.59733	-0.542556	-0.389174	-0.221665	-0.242616	-0.48639	-1.56257	-0.541159
Dshi_0226	ABV91975.1		Protein of unknown function DUF1244	Hypothetical protein	1.88865	1.03036	1.29361	2.77263	-0.150555	0.0114924	0.302385	0.000777334	-	-	-	up
Dshi_0559	ABV92305.1		Protein of unknown function DUF1636	Hypothetical protein	-	-	-	-	-	-	-	-	-0.692254	down	down	down
Dshi_0751	ABV92496.1	ppk2	Protein of unknown function DUF344	Hypothetical protein	-	up	up	-	down	down	-2.02439	down	0.569721	-	-	-
Dshi_1287	ABV93029.1		Protein of unknown function DUF395 YeeE/YedE	Hypothetical protein	-0.435301	0.176844	-0.432929	-0.260974	-1.07019	0.702488	0.378567	0.689735	0.542491	0.400347	0.38431	-1.5256
Dshi_1410	ABV93152.1		Protein of unknown function DUF442	Hypothetical protein	0.59717	0.664188	0.495282	0.678707	-0.951371	-0.949649	-0.150286	-0.469339	0.108414	-0.0237463	-0.881114	-0.77166
Dshi_3333	ABV95066.1		Protein of unknown function DUF328	Hypothetical protein	-0.551959	-1.05922	-0.770904	-0.849563	-0.776566	-0.438503	-0.173049	-0.0820929	-1.10206	-1.2891	-2.71927	-2.56485
Dshi_3412	ABV95145.1		Protein of unknown function DUF55	Hypothetical protein	0.623237	0.411937	-0.0998679	-0.215218	-0.235379	-1.53151	-0.0767924	-0.421415	-0.548842	0.455128	0.527645	1.35781
Dshi_3475	ABV95208.1		Protein of unknown function DUF849	Hypothetical protein	0.269272	0.0478654	0.116435	-0.0266902	-0.678606	-0.469567	-0.0999684	0.0398046	-0.170979	-0.0293681	-0.726781	-0.514268
Dshi_3939/Dshi_3601	ABV95667.1/ABV95334.1		Protein of unknown function DUF302	Hypothetical protein	1.68432	1.4924	1.2119	0.637505	-0.206878	-0.410079	-0.00788465	-0.141126	down	-0.782459	-2.26318	-1.94762
Dshi_0086	ABV91835.1		SOUL heme-binding protein	Iron metabolism	-	-	up	-	up	up	-	-	-	-	-	-
Dshi_0107	ABV91856.1		Ferritin-like protein	Iron metabolism	up	up	up	up	-	-	up	up	up	up	up	up
Dshi_0563	ABV92309.1	irpA	Iron-regulated protein	Iron metabolism	2.86748	3.75918	3.67146	3.55222	-	up	-	-	-	up	up	up
Dshi_0564	ABV92310.1		Protein of unknown function DUF1111	Iron metabolism	-	up	-	-	-	-	-	-	-	-	-	-
Dshi_0565	ABV92311.1		Conserved hypothetical protein	Iron metabolism	3.07322	3.95485	4.01415	4.1633	down	4.94464	-0.281897	0.12558	-	up	up	up
Dshi_0570	ABV92316.1	fhuA	ABC-type cobalamin/Fe3+-siderophores transport systems	Iron metabolism	-	up	up	up	-	-	-	-	down	-1.69798	-0.989913	2.42422
Dshi_0573	ABV92319.1	hmuT	Hemin-binding periplasmic protein HmuT	Iron metabolism	-	up	up	up	-	-	-	-	-	-	-	-
Dshi_0574	ABV92320.1	hmuS	Hemin transport protein HmuS	Iron metabolism	up	up	up	up	up	up	up	up	1.19693	3.21846	3.97274	4.96088
Dshi_1011	ABV92753.1		Ferric uptake regulator	Iron metabolism	down	-2.35843	0.0327142	-0.379501	0.155121	-1.46671	-0.068245	-0.00720551	down	down	down	down
Dshi_1017	ABV92759.1	hemB2	TonB-dependent heme/hemoglobin receptor family	Iron metabolism	-	up	up	up	-	-	-	-	-	-	-	up
Dshi_1069	ABV92811.1		Fe-S metabolism associated SufE	Iron metabolism	0.0291477	0.358214	0.183305	0.579394	1.24995	1.09275	-0.0791017	0.400982	-0.55799	-0.343486	-0.596814	-0.533286
Dshi_1633	ABV93375.1	iscR	HTH-type transcriptional regulator	Iron metabolism	-0.581571	-0.554164	-0.184125	-0.40957	0.711939	0.804185	-0.221672	0.320454	0.157823	0.339418	1.21005	1.905
Dshi_1660	ABV93402.1		Transcriptional regulator	Iron metabolism	-1.7817	-1.99101	-2.80731	-1.73482	-0.0596955	-0.898273	-0.593232	-0.750765	-1.22948	-1.00022	-2.26167	-2.78173
Dshi_1730	ABV93472.1		Iron-sulfur cluster assembly accessory protein	Iron metabolism	0.677249	0.257172	-0.354748	0.48782	1.29365	1.11065	-0.182214	0.0953444	-1.05304	-0.620409	-1.31229	-1.68005
Dshi_2021	ABV93760.1		Putative binding protein component of ABC iron transporter	Iron metabolism	2.17134	2.81024	2.6428	2.82731	2.3018	4.15828	1.10656	1.18225	2.87048	3.20281	3.92299	3.8253
Dshi_2839	ABV94572.1		Conserved hypothetical protein	Iron metabolism	0.265408	1.86612	1.93364	1.8615	1.57948	0.878497	0.946728	0.22295	0.30755	0.498649	1.43934	1.24001
Dshi_0131	ABV91880.1	accD	Acetyl-CoA carboxylase	Lipid transport and metabolism	0.632866	0.173402	0.103802	-0.00725674	-0.460302	-0.241898	-0.0357576	-0.0392843	0.290264	-0.280468	-0.523168	-0.0903806
Dshi_0188	ABV91937.1	ispH	4-hydroxy-3-methylbut-2-enyl diphosphate	Lipid transport and metabolism	-0.417111	0.233085	0.015547	0.002315	-0.267015	-0.479688	-0.235561	-0.384391	-0.05916	-0.653332	-0.740285	-0.991695
Dshi_0373	ABV92122.1	fadD3	Acyl-CoA synthetase	Lipid transport and metabolism	0.144451	-0.48891	1.17522	1.21849	0.0328546	-0.359551	0.0782974	0.663265	0.172518	0.983871	0.0969246	0.17544
Dshi_0428	ABV92176.1	phaC	Poly(3-hydroxyalkanoate) polymerase	Lipid transport and metabolism	-	up	-	-	-	-	up	up	-	-	-	-
Dshi_0839	ABV92584.1		Acyl-CoA dehydrogenase domain protein	Lipid transport and metabolism	1.25975	1.51043	0.62743	0.614331	0.833814	0.121165	0.306454	-0.68718	0.624597	0.912263	-0.748401	-1.47591
Dshi_1297	ABV93039.1	ivd	Acyl-CoA dehydrogenase domain protein	Lipid transport and metabolism	0.400057	-0.14894	1.02899	0.861981	-0.10168	-0.267511	-0.0361591	0.0506038	-1.55222	-1.9754	-1.36578	-0.606401
Dshi_1301	ABV93043.1	mccA	Carbamoyl-phosphate synthase L chain	Lipid transport and metabolism	-0.355515	-0.267965	0.808086	0.977286	-0.0238152	-0.369631	-0.257089	-0.116396	-0.00839239	0.281216	-0.216665	0.159239
Dshi_1304	ABV93046.1	mvaA	Enoyl-CoA hydratase/isomerase	Lipid transport and metabolism	-0.260637	-0.350864	0.561106	1.50988	-0.435381	-0.7796	0.112021	0.163033	-0.557083	0.0924138	-0.711585	-0.0304783
Dshi_1504	ABV93246.1	lpxB	Lipid-A-disaccharide synthase	Lipid transport and metabolism	-	up	-	-	up	up	-	up	-	-	-	-
Dshi_3066	ABV94799.1	atoB	Acetyl-CoA acetyltransferase	Lipid transport and metabolism	-0.193017	0.111811	-0.0643683	-0.0941829	0.779155	0.346715	-0.285609	-0.293641	-0.972544	-0.863735	0.0133426	0.564041
Dshi_3723	ABV95454.1		Enoyl-CoA hydratase/isomerase	Lipid transport and metabolism	0.121021	0.0195431	0.208129	0.769621	-0.690039	-0.954282	0.960326	1.5544	-0.00740971	-0.0413524	0.139229	0.44232
Dshi_0039	ABV91788.1	ribA	GTP cyclohydrolase II	Metabolism of cofactors and vitamins	0.443466	0.424055	0.166436	-0.0181527	-0.64827	-0.150874	0.196947	0.12262	-0.268876	-0.728874	down	0.272114
Dshi_0239	ABV91988.1	nadX	Aspartate dehydrogenase	Metabolism of cofactors and vitamins	-0.427082	0.0457919	0.0479181	0.137595	0.774724	0.746147	0.160021	-0.0692935	-1.37275	-0.462392	0.919054	0.16324
Dshi_0911	ABV92656.1	thiE	Thiamine-phosphate diphosphorylase	Metabolism of cofactors and vitamins	-0.541899	-0.427626	0.0652193	0.608584	1.88659	1.65651	-0.112613	0.0944001	-0.592133	-1.15812	0.173134	-0.379956
Dshi_0915	ABV92660.1	thiD	Phosphomethylpyrimidine kinase	Metabolism of cofactors and vitamins	-0.406765	-0.00772435	0.223372	0.197175	0.69117	0.633171	-0.326557	-0.333975	0.401859	0.246291	0.393279	0.276124
Dshi_1186	ABV92928.1	pdxA	4-hydroxythreonine-4-phosphate dehydrogenase	Metabolism of cofactors and vitamins	0.137889	0.0462821	0.117356	0.0928468	-0.424172	-0.238528	-0.192363	0.0190111	-0.672289	-0.274306	-0.81389	-0.488722
Dshi_1290	ABV93032.1	moaA	Molybdenum cofactor biosynthesis protein A	Metabolism of cofactors and vitamins	-0.0940353	0.105722	0.0341404	-0.156656	-0.459575	-0.793173	-0.155129	-0.204718	-0.735623	-0.630878	-1.40625	-1.45255
Dshi_1583	ABV93325.1	lipA	Lipoyl synthase	Metabolism of cofactors and vitamins	1.56242	1.10865	-0.114324	-1.24241	1.69269	1.46413	0.106341	0.189614	-0.384425	0.0654412	-0.967124	-0.391163
Dshi_2742	ABV94475.1	purA	Adenylosuccinate synthetase	Metabolism of cofactors and vitamins	-0.341993	-0.184523	-0.156151	-0.109017	-0.150022	-0.113038	0.0176377	0.043804	-0.701049	-0.52973	-0.22579	-0.291399
Dshi_2966	ABV94699.1	panB	3-methyl-2-oxobutanoate hydroxymethyltransferase	Metabolism of cofactors and vitamins	0.223102	0.408502	0.00256721	-0.0252075	-1.56495	-0.781811	0.0530198	0.0336761	0.874246	0.0565284	0.27923	0.627964
Dshi_3526	ABV95259.1	dxs	1-deoxy-D-xylulose-5-phosphate synthase	Metabolism of cofactors and vitamins	-0.217957	-0.633331	0.16128	0.398927	-0.434726	-1.20733	-1.50483	-1.59085	-0.0732698	-0.464741	-3.02874	-2.55455
Dshi_4080/Dshi_3877/Dshi_3681	ABV95802.1/ABV95605.1/ABV95414.1		Thiamine biosynthesis protein ThiC	Metabolism of cofactors and vitamins	-0.179115	-0.213701	-0.32172	-0.365797	-0.274909	-0.583839	-0.194039	-0.192661	0.235093	-0.0777635	-0.50068	-0.984265
Dshi_4081/Dshi_3876/Dshi_3680	ABV95803.1/ABV95604.1/ABV95413.1		Resolvase	Mobilome: prophages, transposons	-0.378132	0.899671	0.775526	0.588053	0.151844	-0.594442	0.0108849	0.338888	-0.532673	-0.768179	-1.21558	-1.67858
Dshi_4084	ABV95806.1		Resolvase	Mobilome: prophages, transposons	-0.713573	-2.1096	-1.36487	-	-0.933471	0.0900859	0.270716	0.0974747	-0.164549	-1.15477	-1.5461	-1.37738
Dshi_0042	ABV91791.1		Alanine racemase domain protein	Not assigned	0.347307	-0.157345	-0.200266	-0.415558	0.00272068	0.0931328	-0.120052	-0.0820022	-0.774665	-0.373723	-0.321653	0.501164
Dshi_0053	ABV91802.1		HI0933 family protein	Not assigned	0.83358	-0.13064	-0.151295	0.40124	0.954839	1.33142	0.383096	0.591752	-	-	-	up
Dshi_0092	ABV91841.1	rppH	NUDIX hydrolase	Not assigned	-0.465638	0.135252	0.350933	0.306719	3.47287	3.00049	0.159064	0.0535302	0.0995192	-0.624353	-0.525466	-0.716066
Dshi_0137	ABV91886.1		Endoribonuclease L-PSP	Not assigned	-0.864648	-0.123082	-0.512787	-0.0519601	1.47687	1.05431	-0.140612	0.187906	-0.261083	-0.405634	-0.295026	-0.212968
Dshi_0209	ABV91958.1		Uncharacterized P-loop ATPase protein UPF0042	Not assigned	0.731179	0.188591	0.626968	0.573118	-1.32545	-0.819167	0.0997035	0.0847548	-0.694358	0.229576	-1.11174	0.705771
Dshi_0220	ABV91969.1		Putative oxidoreductase NAD-/NADP-dependent	Not assigned	0.51949	0.637031	0.359526	0.390242	0.0864067	-0.471466	0.152844	0.395908	-1.13898	0.757156	0.202222	0.197125
Dshi_0338	ABV92087.1		Metallo-beta-lactamase family protein	Not assigned	0.684233	0.220574	0.311271	-0.662953	-1.8406	-0.757396	-0.148372	0.0985311	0.695028	0.413615	0.739717	0.424064
Dshi_0386	ABV92135.1	hutG	N-formylglutamate amidohydrolase	Not assigned	0.519691	-0.360093	down	down	-0.992883	-0.842713	0.190411	0.314501	down	-1.25041	-2.30242	-1.40703
Dshi_0429	ABV92177.1		Uncharacterized conserved coiled coil protein	Not assigned	-	-	-	-	-	-	-	-	-	-	-	up
Dshi_0466	ABV92214.1		Domain of unknown function DUF1745	Not assigned	-0.0985579	-0.283712	0.123014	0.389357	-0.637978	-1.27639	-0.0632146	0.0816236	-1.36224	0.306048	-0.74774	-0.560216
Dshi_0474	ABV92222.1		S-formylglutathione hydrolase	Not assigned	0.0972618	-0.327858	-0.0529025	-0.180749	-0.411554	-0.430819	0.0487515	1.06585	-0.619012	-0.136366	-0.286879	0.293423
Dshi_0590	ABV92336.1		D-isomer specific 2-hydroxyacid dehydrogenase	Not assigned	0.312399	0.680168	0.283854	-2.57073	-1.37271	-0.834736	-0.0257933	-0.137494	-0.138196	-0.37817	-0.0679714	-0.262679
Dshi_0612	ABV92358.1		Beta-lactamase domain protein	Not assigned	1.10683	1.94233	1.11419	2.20595	up	up	up	up	-	-	-	-
Dshi_0666	ABV92412.1	fixH	Nitrogen fixation protein fixH	Not assigned	-	up	-	-	-0.696427	down	-0.642563	-0.285286	down	down	down	down
Dshi_0701	ABV92447.1		Methyltransferase domain protein	Not assigned	-	-	-	-	up	up	-	-	-	-	-	-
Dshi_0704	ABV92450.1		Pyridoxal-phosphate-dependent aminotransferase	Not assigned	-0.343551	0.0533966	-0.102805	0.40046	-1.66216	-2.01608	-0.59861	-0.624525	down	down	down	down
Dshi_0780	ABV92525.1		Alpha/beta hydrolase fold protein	Not assigned	0.528011	0.177175	-0.158067	0.246769	-0.771352	-0.455838	-0.6808	-0.470867	0.103949	0.0646846	-1.29181	-1.40835
Dshi_0781	ABV92526.1		Sterol-binding domain protein	Not assigned	1.93264	1.94626	0.993465	1.98885	-0.721553	-0.608025	-0.0814579	-0.139398	-1.22057	-0.382942	-1.69328	-1.63576
Dshi_0833	ABV92578.1		AMP-dependent synthetase and ligase	Not assigned	-0.47169	0.249206	-0.343081	0.295862	0.485292	0.464834	0.489063	0.49963	-0.961532	0.082119	-1.86376	-0.499822
Dshi_0844	ABV92589.1		Thioesterase superfamily protein	Not assigned	-0.313718	-0.287268	-0.15177	-0.00510324	2.07873	0.920126	0.226592	0.00210221	0.00389909	0.266503	0.232852	0.109451
Dshi_0855	ABV92600.1		Transglutaminase domain protein	Not assigned	-0.0017912	0.151542	-0.942471	-1.32551	-0.0670627	-0.473285	0.251172	0.523734	-	up	up	up
Dshi_0889	ABV92634.1		Alanine racemase domain protein	Not assigned	0.155328	0.603794	0.633581	0.477872	-0.21564	-0.619308	0.307042	0.00623587	-0.596268	-0.542291	-0.77864	-1.01813
Dshi_0924	ABV92669.1		Sporulation domain protein	Not assigned	0.462384	0.312712	0.236025	-0.324784	-0.967725	-0.379412	0.0539499	0.138902	-0.0934857	-0.162964	0.510459	0.377101
Dshi_0945	ABV92690.1		Peptidoglycan-binding domain 1 protein	Not assigned	-1.22909	down	-1.95318	-1.44423	0.439225	1.86017	0.220745	-0.219855	down	-0.784395	down	-0.364861
Dshi_0967	ABV92709.1		Fumarylacetoacetate (FAA) hydrolase	Not assigned	-0.658906	-0.260743	0.516611	0.286743	1.72774	1.43955	-0.286119	0.450352	-	-	-	-
Dshi_1001	ABV92743.1	serA2	D-isomer specific 2-hydroxyacid dehydrogenase	Not assigned	0.783334	0.00706897	0.0880537	-0.740097	-1.12058	-1.46681	-0.508241	-0.379813	-0.180602	0.1841	-1.47958	-0.239515
Dshi_1007	ABV92749.1	catD	3-oxoadipate enol-lactonase	Not assigned	-0.574412	0.310096	0.552451	0.441219	0.160118	0.730764	0.0619943	0.087805	-0.436845	-0.307269	-0.94551	-0.700079
Dshi_1210	ABV92952.1	coxM	Molybdopterin dehydrogenase FAD-binding	Not assigned	-	-	-	-	-	-	up	up	-	-	-	-
Dshi_1240	ABV92982.1		SMP-30/Gluconolaconase/LRE domain protein	Not assigned	-	-	-	-	-	-	up	-	-	-	-	-
Dshi_1270	ABV93012.1		Oxidoreductase domain protein	Not assigned	0.0324042	-0.71699	-0.530706	-0.724183	-0.556564	-1.01747	-0.391008	-0.341353	-1.02792	0.516528	down	-0.376647
Dshi_1272	ABV93014.1		Oxidoreductase domain protein	Not assigned	0.279288	-0.261852	-0.32304	-0.320288	-0.670049	-0.726571	-0.698541	-0.298353	-0.727392	-0.313717	-1.20514	-0.482303
Dshi_1280	ABV93022.1		Aminotransferase class V	Not assigned	-0.0090273	-0.0318666	-0.259198	-0.237369	-0.638087	-0.693436	-0.235122	-0.193399	-0.206369	-0.0580436	-0.368618	-0.103763
Dshi_1377	ABV93119.1		2OG-Fe(II) oxygenase	Not assigned	-0.211932	-0.0274953	-0.151589	0.0110702	-0.201423	-0.683886	-0.0529266	0.144205	-1.14915	-0.433645	-1.16065	-0.413291
Dshi_1429	ABV93171.1		Short-chain dehydrogenase/reductase SDR	Not assigned	0.0606171	-0.348013	-0.108258	-0.582968	-0.185756	0.0746971	-0.0646899	0.143532	-0.502497	-1.23966	-0.914352	-0.484384
Dshi_1472	ABV93214.1		Phospholipid/glycerol acyltransferase	Not assigned	-2.18138	-0.520249	0.426656	0.211116	0.281313	-0.300707	0.678719	0.6054	down	down	down	down
Dshi_1495	ABV93237.1	uppS	Undecaprenyl diphosphate synthase	Not assigned	-0.515688	0.816415	0.678516	down	0.438384	1.17726	-0.569867	0.118842	-	-	-	-
Dshi_1523	ABV93265.1	yliI	Soluble aldose sugar dehydrogenase	Not assigned	-	-	-	-	up	-	-	-	-	-	-	-
Dshi_1565	ABV93307.1		Acylase precursor	Not assigned	0.328618	-0.0589094	0.173492	-0.0556278	0.64759	0.00541087	0.338101	0.873511	0.0360595	0.695506	0.299945	1.3336
Dshi_1586	ABV93328.1	mttb	Trimethylamine methyltransferase	Not assigned	-	-	-	-	-	-	-	up	-	-	-	-
Dshi_1595	ABV93337.1		Putative polyphosphate kinase 2	Not assigned	-0.00922175	0.200174	0.10921	0.059862	-0.125437	-0.159128	-0.180446	-0.10258	-0.688469	0.147171	-0.00814087	0.669338
Dshi_1673	ABV93415.1		Phosphatase	Not assigned	0.425007	1.91649	-0.382612	-0.45594	-1.18332	-1.08409	-0.414343	-0.377692	-0.911856	-0.132991	-0.488659	-0.58681
Dshi_1700	ABV93442.1		Short-chain dehydrogenase/reductase family	Not assigned	0.130228	0.193842	1.68134	2.17107	-0.24394	-0.629839	0.341735	0.132276	-0.369875	-0.0396372	-0.481699	-0.102791
Dshi_1747	ABV93489.1	mmsA	Acylating methylmalonate-semialdehyde	Not assigned	0.165936	-0.164137	-0.105962	-0.255961	-0.45044	-0.177468	-0.378104	-0.418052	0.656709	0.157217	0.575103	0.510376
Dshi_1785	ABV93527.1	nrdJ	Vitamin B12-dependent ribonucleotide reductase	Not assigned	0.0906957	0.728464	0.0275732	-0.123941	-0.487331	-0.909061	-0.74552	-0.515173	-0.691294	-0.329684	-2.11381	-1.46738
Dshi_1817	ABV93559.1		Pirin-like protein	Not assigned	-1.36783	-1.54022	-1.57832	-1.06603	-0.28122	-0.982205	-0.0485897	-0.115767	0.763667	0.347515	-0.174495	-0.128812
Dshi_1825	ABV93567.1	pta1	Phosphate acetyl transferase	Not assigned	-	-	-	-	0.00879789	0.00727835	0.485304	1.03426	-	-	-	-
Dshi_1828	ABV93570.1	xcs	Sulfoacetaldehyde acetyltransferase	Not assigned	0.041601	-0.136584	-0.444347	-0.453631	-0.0834907	-0.683111	-0.975933	-0.450338	-0.297521	-0.302206	-1.88302	-1.58492
Dshi_1891	ABV93633.1		Putative flavohemoglobin / bacterial hemoglobin	Not assigned	0.378471	0.409791	0.280053	0.566286	-0.160628	-0.443183	0.183285	-0.466082	-0.746856	-0.63626	-1.39677	-1.40324
Dshi_1917	ABV93659.1		Putative modification methylase	Not assigned	-0.335879	0.0102778	-1.02077	-0.475143	-0.593301	-1.58159	-0.329667	-0.690769	-1.30991	-0.689037	down	-2.08773
Dshi_1918	ABV93660.1		Putative modification methylase	Not assigned	-0.0518204	-0.431638	-0.441589	-0.511426	-2.73851	-0.731882	-0.466489	-0.419682	-0.700309	-1.48693	-3.58418	-3.85466
Dshi_1942	ABV93683.1		Putative GSCFA family protein	Not assigned	0.218661	-0.173464	0.39236	0.243457	-0.893093	-1.33424	-0.442852	-0.587782	-0.42358	-0.135789	-1.96334	-1.006
Dshi_1944	ABV93685.1		Putative methyltransferase	Not assigned	-0.977057	0.00837315	-0.11788	-0.275739	0.135458	0.0151258	-0.114845	-0.289149	-0.288266	-0.516371	-0.279909	-0.162547
Dshi_1958	ABV93699.1		Putative NAD-dependent epimerase/dehydratase	Not assigned	-0.38896	-0.118804	-0.0526822	0.128269	-0.154237	-0.13714	0.22387	0.028676	0.390722	0.760268	0.0791132	-0.37911
Dshi_1962	ABV93702.1		Putative modular PKS system	Not assigned	-0.0963532	-0.258173	-0.234689	-0.0641016	0.0104637	0.23145	-0.656647	-0.452304	0.0392964	0.284055	0.138157	0.0321473
Dshi_1963	ABV93703.1		Putative modular PKS system	Not assigned	-0.00237888	0.132315	-0.0462986	0.260064	0.231963	0.789675	-0.257827	-0.380728	0.132662	0.588959	0.288803	-0.129965
Dshi_1994	ABV93733.1		Putative glycosyltransferase	Not assigned	-	-	-	-	-	-	up	up	-	-	-	-
Dshi_2058	ABV93795.1		Short chain dehydrogenase / reductase	Not assigned	-0.679045	-2.44081	-0.444584	down	-1.07178	-1.55683	-0.326473	-0.0228389	0.234342	down	-0.790634	down
Dshi_2076	ABV93813.1		FAD-linked oxidase	Not assigned	0.632023	0.345448	0.267053	0.447701	-0.740907	-1.01075	-0.493331	-0.571419	-0.314566	-0.451845	-0.33618	0.189541
Dshi_2080	ABV93817.1	metF	5,10-methylenetetrahydrofolate reductase	Not assigned	-0.191008	0.244107	-0.340143	-1.01507	1.43349	0.749262	0.148244	-0.269718	-1.16327	-1.53637	-2.2205	-1.42802
Dshi_2130	ABV93866.1		Putative colicin V production protein	Not assigned	-	-	-	-	-	up	up	up	-	-	-	-
Dshi_2135	ABV93871.1		Short chain dehydrogenase / reductase	Not assigned	0.194151	-0.0410545	0.269433	-0.212066	-0.113544	-0.213807	-0.538595	-0.310488	0.44459	0.382183	0.789387	1.2745
Dshi_2143	ABV93879.1		Pirin like protein	Not assigned	-1.89382	-2.05138	-1.44486	-0.669253	0.665132	0.0333032	0.244287	0.439241	-0.842289	-0.840211	-0.664215	-1.11912
Dshi_2182	ABV93918.1		Putative 3-oxoacyl-[acyl-carrier-protein] reductase	Not assigned	-0.168256	-0.0952179	-0.387395	-0.7467	-0.187117	-0.0633359	-0.10205	0.113873	-0.185987	0.16442	0.0516665	0.328625
Dshi_2208	ABV93944.1		Putative D-alanyl-D-alanine	Not assigned	-0.354441	-0.310538	-1.39879	-1.20962	-0.807355	-0.431403	0.274306	0.459427	0.69649	0.657303	0.275721	0.11546
Dshi_2218	ABV93954.1		Putative Acyl-CoA thioester hydrolase	Not assigned	up	up	up	up	-0.644216	0.0688389	-0.274808	-0.0586328	up	up	up	up
Dshi_2294	ABV94030.1		PQQ dehydrogenase family protein	Not assigned	-	-	-	-	-	-	-	up	-	-	-	-
Dshi_2546	ABV94279.1		Dehydrogenase	Not assigned	-	-	-	-	-0.567942	-0.424708	-0.761579	-0.143141	-	-	-	-
Dshi_2566	ABV94299.1		Putative bifunctional enzyme	Not assigned	-0.395068	-0.42212	-0.0514763	-0.320352	-0.634547	-0.538231	-0.376798	-0.180837	-1.35304	-0.295689	-1.31277	-0.768354
Dshi_2586	ABV94319.1		HpcH/HpaI aldolase	Not assigned	-0.447553	-0.470711	-0.349626	-0.138144	0.764932	-0.0437251	-0.22069	-0.609621	0.998976	0.62001	1.21595	1.49105
Dshi_2687	ABV94420.1		Putative pseudoazurin precursor	Not assigned	up	up	up	up	-	-	-	-	-	-	-	-
Dshi_2759	ABV94492.1		Putative oxidoreductase	Not assigned	1.37372	-0.0638774	0.697681	down	-0.533856	-1.46174	0.479422	0.660134	down	down	-0.976631	-0.692696
Dshi_2788	ABV94521.1		UPF0173 metal-dependent hydrolase	Not assigned	-0.302007	-0.175156	0.105267	0.115968	0.692319	0.220578	-0.173844	-0.339249	0.266681	-0.437861	0.12599	0.127583
Dshi_2822	ABV94555.1		NUDIX hydrolase	Not assigned	-0.870186	-1.11561	-0.776131	0.936661	-	-	up	-	down	down	down	down
Dshi_2849	ABV94582.1		Short-chain dehydrogenase/reductase	Not assigned	0.212886	0.325931	0.182607	0.103214	0.814978	0.539593	0.163472	-0.00261116	0.290147	0.0510056	0.195257	0.589618
Dshi_2925	ABV94658.1		Putative Haloacid dehalogenase-like hydrolase	Not assigned	-0.207986	0.113058	0.0320228	0.116688	-0.436768	-0.595157	-0.277916	-0.133871	-1.19773	-1.24624	-1.10649	-0.111606
Dshi_2930	ABV94663.1		Putative 2-hydroxychromene-2-carboxylate isomerase	Not assigned	-1.93993	0.00357488	-0.870792	-0.0823554	up	-	-	up	down	down	down	-1.40198
Dshi_2981	ABV94714.1		Putative molydopterin binding oxidoreductase	Not assigned	-1.04417	-0.390192	-0.529852	-0.240433	0.924731	0.419836	0.155761	0.310267	0.0253917	-0.271931	0.256422	1.47062
Dshi_3022	ABV94755.1		PfkB domain protein	Not assigned	0.0552557	0.196083	0.274879	0.322433	-0.130754	-0.25326	-0.0711833	0.00861808	-1.03281	-1.96054	-1.39092	-0.823714
Dshi_3057	ABV94790.1		MJ0042 family finger-like protein	Not assigned	0.358836	-0.031971	0.595977	0.399892	1.37187	1.35976	1.37764	1.63128	0.39074	0.475124	0.836727	0.802485
Dshi_3120	ABV94853.1	yfdW2	Formyl-coenzyme A transferase	Not assigned	0.898993	1.00108	1.55234	1.66827	up	up	up	up	0.674476	1.97299	0.179211	1.40842
Dshi_3136	ABV94869.1		Putative lipoprotein	Not assigned	-	-	-	-	-	-	-	up	-	-	-	-
Dshi_3241	ABV94974.1	lpcC	Lipopolysaccharide core biosynthesis	Not assigned	1.32908	0.424142	0.587933	0.52807	-1.52279	-2.19928	0.17862	0.542391	0.483457	1.03027	-0.135339	0.412385
Dshi_3244	ABV94977.1		Putative transglutaminase-like superfamily	Not assigned	-0.265952	-0.149075	-0.118725	-0.478091	-0.193689	-0.638738	-0.525021	-0.301621	-0.993687	-0.808499	-0.835742	-0.441733
Dshi_3268	ABV95001.1		Putative coenzyme F420 hydrogenase	Not assigned	0.126684	-0.680669	-0.824889	-0.409398	1.06188	0.108605	0.0586199	0.225945	down	down	down	-2.06502
Dshi_3281	ABV95014.1		Putative endonuclease/exonuclease/phosphatase	Not assigned	-0.210712	0.0829296	-0.505808	-0.294759	-	up	-	-	-	-	-	-
Dshi_3321	ABV95054.1		CreA family protein	Not assigned	-1.14551	-0.843909	-0.595735	-0.62473	-	-	-	-	down	down	-0.739628	0.166476
Dshi_3330	ABV95063.1	yfdW1	Formyl-CoA transferase	Not assigned	-0.0780599	-0.288015	-0.289277	-0.500741	-0.973275	-2.94529	-0.349205	-0.104749	-1.48179	-0.170633	-2.63808	-0.833361
Dshi_3354	ABV95087.1		Predicted ATPase involved in cell division FtsE	Not assigned	-0.00946257	0.0290991	-0.0450759	-0.130946	-1.05502	-0.795392	-0.0494448	0.00475653	-	-	-	-
Dshi_3389	ABV95122.1		ATPase involved in chromosome partitioning	Not assigned	-0.210022	-0.342372	-0.485346	-0.255442	-0.205222	-0.748366	0.00134919	0.290609	-0.101712	0.0763711	-0.10274	-0.115852
Dshi_3427	ABV95160.1	rafI	Lipopolysaccharide 1	Not assigned	-	-	-	-	-1.66287	-1.81949	-0.835837	down	-	-	-	up
Dshi_3435	ABV95168.1		Aminoglycoside phosphotransferase	Not assigned	0.0964177	-0.04986	0.13138	0.0225542	-0.554499	-1.23888	-0.249781	-0.417168	-0.117529	-0.0455535	-1.20828	-0.802781
Dshi_3486	ABV95219.1		NUDIX hydrolase	Not assigned	-0.523284	-0.614826	-1.27728	down	-0.321671	down	-0.748942	-0.604047	-	-	-	up
Dshi_3488	ABV95221.1		NUDIX hydrolase	Not assigned	0.738174	1.01346	0.930861	0.658193	0.399556	0.774497	0.840988	0.458557	0.136628	0.440876	0.639398	0.973021
Dshi_3495	ABV95228.1		Putative SCP-like extracellular protein	Not assigned	0.757862	0.687221	-0.372355	0.375149	-0.612572	-0.3778	0.27023	0.219507	-0.273159	-0.0925623	-0.748932	-0.601827
Dshi_3506	ABV95239.1		Nitrilase/cyanide hydratase and apolipoprotein	Not assigned	0.0935951	-2.19032	-0.404341	-0.693241	0.948517	1.06732	0.581113	0.440852	down	down	down	down
Dshi_3514	ABV95247.1	crtE	Geranylgeranyl pyrophosphate synthetase	Not assigned	-0.555879	0.0726831	0.35657	-0.069053	0.362639	-0.337511	-1.60258	-1.64316	-0.921101	-1.14966	-2.47064	-1.57536
Dshi_3582	ABV95315.1	ptsN	PTS IIA-like nitrogen-regulatory protein PtsN	Not assigned	-0.68608	0.548039	0.883244	1.20121	1.6431	0.889902	-0.171826	0.3508	-0.546247	-0.15255	-0.782152	-0.361269
Dshi_3712	ABV95443.1		Short chain dehydrogenase	Not assigned	0.288807	-0.389853	0.202035	-0.2856	-0.436568	-0.544705	-0.120709	-0.179704	0.527249	0.601332	0.786427	0.860351
Dshi_3720	ABV95451.1	coxM	Carbon monoxide dehydrogenase medium chain	Not assigned	-0.21467	-0.413551	-0.11821	0.857608	-0.823951	-1.05119	1.46102	2.3881	0.478781	0.671585	-0.158643	0.713985
Dshi_3811	ABV95541.1	fahA	Fumarylacetoacetase	Not assigned	-0.447898	-0.116449	0.262959	0.259204	-1.50665	-1.33511	-0.333252	-0.0884901	-0.781221	0.172363	down	-0.603565
Dshi_3831	ABV95561.1		Sucrose-6F-phosphate phosphohydrolase	Not assigned	-0.194738	0.461813	0.712328	1.1154	0.026638	-0.481728	-0.381155	-0.54594	-0.628336	-0.545422	-1.29442	-1.68995
Dshi_3832	ABV95562.1		Glucosylglycerol-phosphate synthase	Not assigned	0.26997	0.278562	0.794314	0.915374	-0.200211	-0.416023	-0.610562	-0.420915	-0.456475	-0.0258431	-2.6382	-2.80202
Dshi_3861	ABV95589.2	ugd	UDP-glucose 6-dehydrogenase	Not assigned	0.324897	0.125276	0.164564	0.10278	-0.623755	-0.692465	0.00289311	-0.0283419	0.0604938	0.454059	-0.405767	0.477528
Dshi_3872	ABV95600.1		Hemolysin-type calcium-binding repeat protein	Not assigned	-0.436494	-0.367924	-1.45661	-0.604246	-	up	-	-	-	-	-	-
Dshi_3937/Dshi_3599	ABV95665.2/ABV95332.2		Putative lipoprotein	Not assigned	-	-	up	-	up	up	-	-	-	-	-	-
Dshi_4136	ABV95847.1		Polysaccharide pyruvyl transferase	Not assigned	-0.0337338	-0.461362	0.0383497	0.222536	-0.859289	-0.465052	-0.0502051	0.35907	-1.68037	0.0932279	-0.971929	-0.449177
Dshi_4157	ABV95867.1		Flavin-containing monooxygenase, putative	Not assigned	0.0735207	0.119206	1.06857	1.34306	-0.00740984	0.26762	0.595623	0.902007	0.124227	0.112529	-0.188966	0.403404
Dshi_0739	ABV92484.1	ppx	Ppx/GppA phosphatase	Nucleotide metabolism	0.535066	0.186031	0.302563	-0.0329673	-0.701427	-0.482573	0.00709841	-0.202766	0.179316	0.0776737	0.450793	0.557812
Dshi_0831	ABV92576.1	upp	Uracil phosphoribosyltransferase	Nucleotide metabolism	-0.0764495	0.268807	-0.134657	-0.131108	0.190775	0.164292	-0.131796	0.0495351	-0.908121	-0.136068	-0.527495	-0.760451
Dshi_0922	ABV92667.1	tmk	DTMP kinase	Nucleotide metabolism	0.335466	0.598881	0.297021	0.0489428	-0.113021	-0.657751	-0.0177192	-0.108344	-0.485222	0.220885	-0.231135	-0.852586
Dshi_0998	ABV92740.1	ade	Adenine deaminase	Nucleotide metabolism	-0.251158	-0.192612	-0.116406	-0.1909	0.53437	0.121249	-0.640547	-0.463642	-0.332367	0.215376	-0.374217	-0.0868481
Dshi_2975	ABV94708.1	dut	Deoxyuridine 5'-triphosphate nucleotidohydrolase	Nucleotide metabolism	1.78077	2.3209	0.192935	2.09445	-1.17365	-1.54736	-0.428426	-0.592084	-0.993903	0.150624	-1.08916	-0.883473
Dshi_3091	ABV94824.1	pyrB	Aspartate carbamoyltransferase	Nucleotide metabolism	0.273888	0.115783	-0.0261296	0.173572	-0.434232	-0.109598	-0.0165707	0.146585	0.775697	0.372147	0.226588	-0.0438025
Dshi_3094	ABV94827.1	pyrC1	Dihydroorotase	Nucleotide metabolism	0.596459	-0.105383	-0.00729617	-0.543478	-0.804079	-0.165532	0.275387	0.152268	0.94862	0.406539	0.151368	-0.415423
Dshi_3203	ABV94936.1	allA	Ureidoglycolatehydrolase	Nucleotide metabolism	-	-	-	-	up	-	-	up	-	-	-	-
Dshi_3797	ABV95527.1		Asp/Glu/Hydantoin racemase	Nucleotide metabolism	-	-	up	-	-	-	-	-	-	-	-	-
Dshi_0165	ABV91914.1	cobD	Cobalamin biosynthesis protein CobD	Porphyrin and related pathways	1.36502	0.148539	0.686927	0.131121	-0.219394	-0.84002	0.514858	0.716917	-	up	up	-
Dshi_0166	ABV91915.1	cobC	Threonine-phosphate decarboxylase	Porphyrin and related pathways	-0.31607	-0.0819179	-0.286425	-0.246645	-0.57252	-0.120095	-0.708419	-0.669123	-0.754415	-0.670657	-0.81544	-0.632164
Dshi_0541	ABV92287.1	hemN1	Oxygen-independent coproporphyrinogen III	Porphyrin and related pathways	0.958977	-0.0991794	-0.391443	-0.792458	-2.90525	-3.51166	-1.11647	-0.732013	-0.642263	-0.12487	-0.912141	-1.5901
Dshi_0659	ABV92405.1	hemN2	Oxygen-independent coproporphyrinogen III	Porphyrin and related pathways	-	-	-	-	0.104868	down	-0.848753	-0.0295387	down	down	down	down
Dshi_1155	ABV92897.1		Uroporphyrin-III C-methyltransferase	Porphyrin and related pathways	1.2608	0.435783	-1.04386	-0.249292	1.15598	-0.306039	-0.638211	-0.790232	1.77546	2.2205	1.22386	0.701014
Dshi_1182	ABV92924.1	hemA2	5-aminolevulinic acid synthase	Porphyrin and related pathways	-0.860747	-1.20484	-1.5168	-2.46253	-1.64707	-1.89469	-0.00693713	0.21227	-2.14602	-3.40277	down	down
Dshi_1512	ABV93254.1	ctaA	Putative cytochrome oxidase assembly protein	Porphyrin and related pathways	0.211781	-0.315475	0.0224602	-0.325775	-1.13695	-0.21679	0.804247	1.2527	-0.552976	0.901028	0.497564	-1.58896
Dshi_2637	ABV94370.1		Putative anaerobic magnesium-protoporphyrin IX	Porphyrin and related pathways	-1.9532	-1.98539	-	-	-2.80592	down	-3.83797	-2.99525	-1.67955	-0.453631	-2.5546	-1.50167
Dshi_3460	ABV95193.1	hemN3	Oxygen-independent coproporphyrinogen III	Porphyrin and related pathways	-0.121994	-0.124652	-0.436243	-0.400339	-1.57957	-1.51628	-0.443371	-0.34562	-0.426179	0.310623	-1.48069	-1.20056
Dshi_3503	ABV95236.1	bchD	Magnesium-chelatase 60 kDa subunit	Porphyrin and related pathways	0.183489	-0.109867	0.348551	0.100175	-0.828019	-1.89697	-2.64599	-2.12475	-0.382187	-0.257657	-3.42975	-3.17336
Dshi_3513	ABV95246.1	crtD	Methoxyneurosporene dehydrogenase	Porphyrin and related pathways	0.541956	0.238611	0.47185	0.395033	-0.593161	-0.957922	-0.809039	-1.00572	-0.119366	0.30415	-1.54425	-0.0391057
Dshi_3516	ABV95249.1	bchC	2-desacetyl-2-hydroxyethyl bacteriochlorophyllide A dehydrogenase	Porphyrin and related pathways	-0.831169	-0.0781109	-0.178588	-0.250984	-0.0350651	-1.10196	-1.13004	-1.59978	-0.21186	-1.07783	-1.72978	-2.09008
Dshi_3517	ABV95250.1	bchX	Bacteriachlorophyllide reductase iron protein	Porphyrin and related pathways	-0.550866	-0.233912	-0.0916945	-0.0757142	0.526213	-0.228427	-0.876642	-1.02586	-0.917783	-1.06633	-1.74034	-2.08963
Dshi_3518	ABV95251.1	bchY	Bacteriachlorophyllide reductase iron protein	Porphyrin and related pathways	-0.560473	-0.730189	-0.129681	-0.163096	-0.681301	-1.51403	-1.49812	-1.65819	-0.177127	-0.438041	-1.5987	-2.33404
Dshi_3519	ABV95252.1	bchZ	Bacteriachlorophyllide reductase iron protein	Porphyrin and related pathways	-1.05094	-0.0128856	-0.709443	-0.374479	0.31682	-0.0773411	-0.681469	-0.770848	-0.101541	-0.778206	-1.93689	-2.48883
Dshi_3528	ABV95261.1	bchP	Geranylgeranyl reductase	Porphyrin and related pathways	0.418994	0.194786	0.215322	-0.0322214	-0.776869	-1.51203	-1.00337	-0.921452	-1.31839	-0.782573	-1.69071	-1.26768
Dshi_3534	ABV95267.1	bchN	Light-independent protochlorophyllide reductase	Porphyrin and related pathways	-0.499176	-0.650018	-0.393375	-0.430762	-0.217056	-0.613378	-0.620093	-0.71095	-0.264538	-0.587737	-1.15254	-2.08429
Dshi_3538	ABV95271.1	bchM	Magnesium-protoporphyrin O-methyltransferase	Porphyrin and related pathways	0.259113	-0.175968	0.403593	0.117885	-2.13788	-0.660533	-0.804726	-0.539373	-1.11906	-1.11502	-3.04296	down
Dshi_0030	ABV91779.1	dsbA1	Putative thiol-disulfide oxidoreductase D	Protein fate	-1.13044	0.476122	0.911455	0.780257	-1.32042	-0.725625	-0.30838	-0.248413	1.1605	-0.330997	-0.326649	-1.5852
Dshi_0117	ABV91866.1	map	Methionine aminopeptidase, type I	Protein fate	-0.486283	0.161647	0.0589967	0.23789	0.812639	-0.0935103	-0.143017	-0.502678	0.257263	0.762961	0.666152	1.21624
Dshi_0169	ABV91918.1		Putative glutathione S-transferase	Protein fate	0.602965	0.519428	0.873713	0.781229	-0.659104	-1.31183	-0.0736443	-0.186564	-0.297978	-0.153061	0.0232937	-0.266802
Dshi_0257	ABV92006.1		Peptidase S8 and S53 subtilisin kexin sedolisin	Protein fate	0.914218	1.55666	1.05139	-0.588595	-0.609859	0.215184	-0.3612	-0.683329	-1.28376	-0.434863	-0.621128	0.337633
Dshi_0617	ABV92363.1	clpB	Chaperone protein ClpB	Protein fate	0.192243	0.672491	1.32028	1.56621	1.86807	1.03149	1.69849	1.47408	0.0859893	0.498094	0.193354	0.293507
Dshi_0683	ABV92429.1	ibpAB	Heat shock protein	Protein fate	-	-	-	up	up	up	up	up	-	-	-	up
Dshi_0769	ABV92514.1	csp1	Cold-shock DNA-binding domain protein	Protein fate	-	-	-	-	-	-	-	up	-	-	-	up
Dshi_1099	ABV92841.1	msrA2	Peptide methionine sulfoxide reductase	Protein fate	-1.1476	0.786841	0.696334	1.01136	1.05467	0.506995	0.961889	0.486559	-0.136546	-0.0423161	-0.163672	0.0484817
Dshi_1147	ABV92889.1		Processing peptidase	Protein fate	-0.186162	-0.355266	-0.587557	-0.720227	-0.725041	-0.876534	0.0281248	-0.212048	-0.540556	-0.796012	-1.15829	-1.57577
Dshi_1161	ABV92903.1		Amidohydrolase	Protein fate	0.0992939	-0.344955	-0.145036	-0.177476	-0.778186	-0.557039	0.0680851	-0.0268232	0.322757	0.0522426	-1.40044	-1.16522
Dshi_1229	ABV92971.1		Peptidase C26	Protein fate	-2.18492e-05	0.18984	0.319698	0.118474	-1.03383	-2.06253	0.100341	0.383778	-0.0687601	0.368954	0.0842092	0.0146092
Dshi_1389	ABV93131.1		Putative deoxyribodipyrimidine photo-lyase	Protein fate	up	up	up	up	-	-	up	up	down	down	down	-0.214842
Dshi_1540	ABV93282.1		Protease	Protein fate	-	-	-	-	1.41425	1.13727	2.16813	2.03371	-	-	-	-
Dshi_1706	ABV93448.1	msrB2	Peptide methionine sulfoxide reductase	Protein fate	0.152018	0.484548	0.383958	-0.0512973	1.47491	0.970058	0.0489306	-0.161594	-0.796464	-1.20341	-1.20515	-0.560585
Dshi_1773	ABV93515.1		Putative metalloprotease	Protein fate	-	-	-	-	up	up	-	-	-	-	-	-
Dshi_2603	ABV94336.1		Oligoendopeptidase	Protein fate	0.308367	-0.265007	-0.207385	-0.380022	0.141382	-0.195289	-0.11597	-0.0938436	-0.00675644	-0.414447	-0.519495	-0.743228
Dshi_2623	ABV94356.1		Peptidase M48	Protein fate	-0.443457	0.0331614	-1.43371	-0.186054	1.20899	0.115177	0.199917	0.362128	-	-	-	up
Dshi_2892	ABV94625.1		Putative small heat shock (HSP20) protein	Protein fate	2.96579	5.42471	5.17887	6.58369	6.85259	6.21457	5.35963	1.6122	-1.32998	-0.735926	-0.0682466	1.25186
Dshi_3245	ABV94978.1		Putative proteasome-type protease	Protein fate	-0.000389918	-0.30419	-0.318856	-0.54099	-0.0207309	-0.139177	-0.248351	-0.187869	0.665615	0.649728	0.696104	1.01705
Dshi_3405	ABV95138.1	dsbA2	Thiol:disulfide interchange protein DsbA	Protein fate	-0.983766	-1.04331	-1.03908	-0.636917	0.545252	0.991473	-0.148057	0.092138	0.0286883	0.305462	0.196089	0.168227
Dshi_3470	ABV95203.1		Peptidase M48 Ste24p	Protein fate	-	up	-	-	-0.379985	-0.927605	0.21901	0.981217	-	-	-	-
Dshi_3487	ABV95220.1	hslO	33 kDa chaperonin	Protein fate	0.973863	0.858753	0.992324	0.727451	0.811912	0.811106	0.65432	0.449151	-0.0797419	-0.0987289	0.523678	0.930429
Dshi_3554	ABV95287.1	adk1	Adenylate kinase	Protein fate	-0.44496	0.0640662	0.0698486	-0.0450989	1.56502	0.818458	-0.0560385	-0.230473	-0.897717	-0.529624	-0.814889	-0.89424
Dshi_3870	ABV95598.1		Peptidase S1 and S6 chymotrypsin/Hap	Protein fate	-	-	-	-	-	up	up	up	-	-	-	-
Dshi_0028	ABV91777.1	mutY	A/G-specific adenine glycosylase	Replication, recombination and repair	-	-	-	-	-	-	up	up	-	-	-	-
Dshi_0055	ABV91804.1	holA	DNA polymerase III, delta subunit	Replication, recombination and repair	-0.0142823	-0.286893	-0.157111	-0.087237	-1.09195	-1.57927	-0.0748953	0.124111	-0.698775	0.195527	-0.797929	-0.418396
Dshi_0102	ABV91851.1	dnaE1	DNA polymerase III, alpha subunit	Replication, recombination and repair	up	up	up	up	-	-	-	-	-	-	-	-
Dshi_0193	ABV91942.1	rpoZ	DNA-directed RNA polymerase, omega subunit	Replication, recombination and repair	-0.840238	-0.742059	-0.198052	-0.763614	1.94964	1.31157	-0.0106424	0.865825	-0.279598	0.56327	-0.186599	0.474605
Dshi_0396	ABV92145.1		Recombinase	Replication, recombination and repair	-	-	-	-	-	-	up	up	-	-	-	-
Dshi_0921	ABV92666.1		DNA-directed DNA polymerase	Replication, recombination and repair	-1.37469	0.200971	-0.232349	-0.306217	-1.32825	-0.560251	-0.0438988	0.046146	down	down	down	0.906649
Dshi_1027	ABV92769.1	ihfB	Integration host factor, beta subunit	Replication, recombination and repair	0.426907	-0.151757	-0.934954	-0.735179	-1.61871	-0.299901	0.0328249	-0.139018	-1.56132	-0.0489631	-1.21034	0.0774327
Dshi_1103	ABV92845.1	ruvC	Crossover junction endodeoxyribonuclease RuvC	Replication, recombination and repair	-0.197508	0.243118	0.768235	down	0.443505	0.0226844	1.32679	0.989442	up	up	up	up
Dshi_1104	ABV92846.1	ruvA	Holliday junction DNA helicase RuvA	Replication, recombination and repair	0.40681	0.731447	0.792663	0.786773	-0.0497954	-0.347578	0.252397	0.224437	0.383442	0.507222	0.984779	1.48604
Dshi_1643	ABV93385.1	recA	Bacterial DNA recombination	Replication, recombination and repair	0.968211	1.54092	1.60697	1.67699	0.537198	0.355063	0.245786	0.148614	-0.0608846	-0.117047	0.493426	0.575093
Dshi_1689	ABV93431.1		DNA-glycosylase family protein	Replication, recombination and repair	-0.801441	-0.0856409	0.138305	-1.30911	down	-0.993437	-0.017311	-0.0408163	down	down	-0.862495	down
Dshi_1803	ABV93545.1	lexA	LexA repressor	Replication, recombination and repair	-0.2614	-0.289902	-1.08306	-1.04072	-0.583535	-0.595758	-0.0878956	-0.0252787	0.107484	0.445626	-0.514422	-0.66197
Dshi_1809	ABV93551.1	uvrA	UvrABC system protein A	Replication, recombination and repair	0.102769	0.411072	0.755769	1.00911	0.233518	-0.506059	0.0983835	-0.102598	-0.650282	-0.171822	-0.387437	-0.310615
Dshi_2483	ABV94217.1	uvrD	DNA helicase II	Replication, recombination and repair	0.237174	0.828963	1.22847	1.3234	-0.328563	-0.404855	-0.014289	0.352295	0.429419	1.11828	0.230145	0.553366
Dshi_3064	ABV94797.1	tag	DNA-3-methyladenine glycosylase 1	Replication, recombination and repair	-0.524785	-0.563411	0.308548	down	-1.0944	-0.409525	0.577017	0.556491	-0.856988	1.04079	down	0.385709
Dshi_3090	ABV94823.1	udgA	Uracil-DNA glycosylase	Replication, recombination and repair	-0.480702	-0.453134	-0.561975	-0.77605	-0.365138	-0.775972	-0.526965	-0.378149	down	-2.06373	-2.00934	0.0451039
Dshi_3334	ABV95067.1	recQ	ATP-dependent DNA helicase RecQ	Replication, recombination and repair	-0.266974	-0.302282	-0.0838299	-0.237255	-0.491244	-0.241727	-0.905131	-0.21353	-0.29881	0.470424	-1.02684	-0.620164
Dshi_3375	ABV95108.1	recF	DNA replication and repair protein RecF	Replication, recombination and repair	0.499306	0.471576	-1.53488	-0.310448	1.65955	0.518646	0.43079	0.17288	0.164298	down	-0.269758	-1.0738
Dshi_3589	ABV95322.1		3'-5' exonuclease	Replication, recombination and repair	0.263907	0.0582434	-0.225943	-0.629483	1.95899	1.01656	0.376051	-0.204669	1.44505	-0.527474	1.14696	1.79379
Dshi_3912	ABV95640.1		Ferritin Dps family protein	Replication, recombination and repair	0.407485	0.689932	0.959359	1.13017	up	-	up	-	-	-	-	up
Dshi_5002	ACT10200.1	xerC	Hypothtical protein	Replication, recombination and repair	-0.243896	0.278467	-0.036287	-0.597728	-0.33438	-0.0990461	-0.239414	0.290522	-0.204841	-0.074053	-1.71855	-1.5564
Dshi_0138	ABV91887.1	hlyD	Type I secretion membrane fusion protein	Secretion system	0.558781	0.239801	0.446202	0.141443	-0.136327	0.412688	0.443579	0.397252	0.306303	0.598778	-0.368786	-0.276239
Dshi_1343	ABV93085.1	tatA	Sec-independent translocation protein	Secretion system	1.07544	-0.160373	-0.919774	0.812463	-1.1551	-1.68639	0.0272596	0.216304	-	-	up	up
Dshi_3983/Dshi_3648	ABV95711.1/ABV95381.1	virB8	P-type DNA transfer ATPase VirB11	Secretion system	-	up	-	-	0.385459	down	-0.184586	0.503766	-	-	-	-
Dshi_1840	ABV93582.1		Hypothetical protein	Stress protein	1.01322	0.877744	0.777631	0.741899	0.273544	0.880366	0.342969	0.0771486	0.659051	0.496107	0.541999	-0.292462
Dshi_3934/Dshi_3596	ABV95662.1/ABV95329.1		Multicopper oxidase	Stress protein	-0.0847885	0.726758	1.48112	1.64293	-2.2455	-1.67349	0.214828	0.486794	down	down	down	-1.84662
Dshi_4061/Dshi_3785	ABV95788.1/ABV95515.1		Multicopper oxidase	Stress protein	0.0771248	0.535563	0.229724	-0.202004	-1.00277	-0.530804	-0.591897	-1.00489	1.54053	1.74404	1.22055	down
Dshi_0335	ABV92084.1	merA	Putative mercuric reductase MerA	Stress protein	1.50061	1.13948	2.23126	2.85809	-0.296814	0.0221102	-0.810402	-0.284412	-0.861063	0.479757	0.0839896	0.0304345
Dshi_0727	ABV92472.1		Transcriptional regulator	Stress protein	-1.14115	-0.552775	-0.539222	-0.805097	-0.451171	-0.544078	1.11431	1.01017	-0.285614	-0.495342	0.774158	-0.0478535
Dshi_1162	ABV92904.1		Acriflavin resistance protein	Stress protein	0.373368	0.104137	-0.561972	0.419422	up	up	up	up	-	-	-	up
Dshi_1302	ABV93044.1		Glutathione S-transferase domain protein	Stress protein	0.285701	0.258762	1.40426	1.55767	-0.182889	0.184836	0.0630732	0.27062	-1.46933	down	-1.80577	-0.720024
Dshi_1442	ABV93184.1		Peroxidase	Stress protein	-0.351225	0.0828072	0.234838	0.817396	-1.81239	-0.873458	-1.62852	-1.2482	-0.272336	-0.050546	down	-1.13168
Dshi_2522	ABV94255.1		Putative peroxiredoxin	Stress protein	3.91115	4.05242	3.63092	3.30015	0.477133	0.257173	0.343265	0.242458	-0.145888	0.41198	0.576511	0.519896
Dshi_2523	ABV94256.1		Putative hydrogen peroxide-inducible genes activator	Stress protein	-0.59854	-1.02097	-0.340314	-1.35105	-0.964962	-1.85184	-0.384223	0.246344	down	-0.00553842	-1.63353	-0.513465
Dshi_2838	ABV94571.1		Conserved hypothetical protein	Stress protein	-1.09955	0.195796	0.537574	0.112216	3.46729	3.03777	1.62813	1.89699	-0.821375	0.454682	0.147714	0.647469
Dshi_2984	ABV94717.1		Hypothetical protein	Stress protein	-0.30939	0.492704	0.963182	1.04272	-0.352739	-0.258358	-0.0128418	-0.102406	-0.293707	-0.00826862	0.0907063	0.346189
Dshi_3285	ABV95018.1	trx	Putative thioredoxin	Stress protein	-0.111957	-0.029781	1.25112	2.44581	-	-	-	-	down	0.861159	0.606524	-0.0161218
Dshi_3308	ABV95041.1	gst1	Glutathione S-transferase	Stress protein	0.197053	0.292293	0.155589	-0.117939	-0.778493	-1.3342	0.196266	0.149179	down	-0.081826	-0.0843835	0.284156
Dshi_1005	ABV92747.1		Putative ribonuclease BN	Transcription/transcriptional regulator	-	-	-	-	-	up	up	up	-	-	-	-
Dshi_1567	ABV93309.1	hfq	Putative protein Hfq	Transcription/transcriptional regulator	-0.0201175	-0.0382296	-0.378554	-0.621507	-0.712496	-1.15978	-0.313497	-0.196629	0.559736	1.33684	1.10665	2.27848
Dshi_0038	ABV91787.1		Two component transcriptional regulator	Transcription/transcriptional regulator	0.247654	0.628945	0.892659	0.801983	0.264607	0.409077	-0.251624	-0.359	-0.334802	0.00772936	0.0620601	0.516214
Dshi_0711	ABV92456.1		Transcriptional regulator	Transcription/transcriptional regulator	0.00847568	-0.546992	-0.545732	down	-0.328267	-0.274373	-0.124951	-0.401455	down	down	down	down
Dshi_0763	ABV92508.1		Transcriptional regulator	Transcription/transcriptional regulator	1.19964	1.06836	0.151205	0.974537	-1.29974	-0.75012	-0.433893	-0.420174	-0.788687	-0.314055	-0.247808	0.810584
Dshi_0800	ABV92545.1		Transcriptional regulator	Transcription/transcriptional regulator	0.427329	-0.123735	-0.681216	down	0.0347648	-1.13735	0.0892921	0.250561	-0.750447	0.269637	-1.02954	-0.273566
Dshi_0959	ABV92704.1		Transcriptional regulator	Transcription/transcriptional regulator	0.317285	0.342697	-0.128845	down	-0.112293	-0.00605016	0.129528	0.261387	-	-	-	up
Dshi_1034	ABV92776.1		Transcriptional regulator	Transcription/transcriptional regulator	-	-	-	-	-	-	-	up	-	-	-	-
Dshi_1196	ABV92938.1	dctD	Two component, sigma54 specific, transcriptional regulator	Transcription/transcriptional regulator	0.450394	0.435317	2.1179	0.090824	-0.480674	-1.16368	-0.578783	-0.246736	down	0.858888	-1.74102	0.220065
Dshi_1197	ABV92939.1	dctB	Integral membrane sensor signal transduction histidine kinase	Transcription/transcriptional regulator	-	-	-	-	-	-	up	up	-	-	-	-
Dshi_1221	ABV92963.1		Transcriptional regulator	Transcription/transcriptional regulator	-1.25205	-1.21358	-2.00218	-0.5782	0.580371	-0.57252	1.01972	down	-	-	-	-
Dshi_1249	ABV92991.1		Transcriptional regulator	Transcription/transcriptional regulator	0.168711	-1.92284	0.737331	0.616414	-0.204705	-0.814993	0.193517	0.124565	down	down	down	0.273065
Dshi_1406	ABV93148.1		Response regulator receiver protein	Transcription/transcriptional regulator	0.151108	-0.538269	-0.0577484	0.409353	-	-	-	-	-1.06488	-0.0394042	-1.79133	-1.37876
Dshi_1550	ABV93292.1		Putative regulatory protein	Transcription/transcriptional regulator	-0.433875	-0.330801	-0.207289	0.141847	-0.272781	-0.15056	0.127513	0.380201	-0.836146	-0.29513	-1.53455	-0.822766
Dshi_2304	ABV94040.1		Putative regulator of cell morphogenesis and NO	Transcription/transcriptional regulator	-0.307712	-0.00276568	-0.424385	1.43584	0.171194	-0.0578967	-0.42886	-0.00804156	down	-0.501101	-1.57709	-1.57934
Dshi_3004	ABV94737.1		Transcriptional regulator	Transcription/transcriptional regulator	-	-	-	-	-	-	-	-	-	-	-	up
Dshi_0252	ABV92001.1		Transcriptional regulator	Transcription/transcriptional regulator	-	-	-	-	up	-	-	-	-	-	-	-
Dshi_0355	ABV92104.1	lysR	Transcriptional regulator	Transcription/transcriptional regulator	0.244923	0.154201	-0.141504	-0.378347	-0.147118	-0.130772	0.0845581	-0.024595	-0.703045	-0.180084	0.442297	0.738303
Dshi_0414	ABV92163.1		GreA/GreB family elongation factor	Transcription/transcriptional regulator	-0.579774	0.0410598	-0.699683	0.550629	0.563798	1.05115	0.456283	0.667615	-0.451513	-0.0252447	-1.21725	-0.573371
Dshi_0467	ABV92215.1		Sensor histidine kinase	Transcription/transcriptional regulator	0.778023	0.162674	0.60048	0.181778	-0.703308	-1.11124	-0.837004	-0.176814	1.2349	1.52126	-0.992328	-0.112191
Dshi_0550	ABV92296.1	deoR1	Transcriptional regulator	Transcription/transcriptional regulator	0.246366	-0.00403689	0.0326319	-0.15981	-1.01054	-0.58163	0.150884	0.0656629	-0.191157	0.0463774	-1.20351	-0.356408
Dshi_1508	ABV93250.1	ctrA	Cell cycle transcriptional regulator CtrA	Transcription/transcriptional regulator	-	-	-	up	-	up	-	-	-	-	-	-
Dshi_1644	ABV93386.1		Histidine kinase	Transcription/transcriptional regulator	-	-	-	-	-	-	up	up	-	-	-	-
Dshi_1815	ABV93557.1		Putative transcriptional regulator	Transcription/transcriptional regulator	0.128458	-0.0947498	0.0746736	0.182661	-1.05644	-0.0169399	0.0844661	-0.0785744	0.272983	0.697146	0.380933	-0.208777
Dshi_2044	ABV93782.1		HTH-type transcriptional regulator	Transcription/transcriptional regulator	-	-	-	-	-	-	up	up	-	-	-	-
Dshi_2200	ABV93936.1		Putative regulatory protein TetR	Transcription/transcriptional regulator	-0.278737	-0.266395	-0.0473	0.28119	-0.0165437	0.210904	0.427137	0.989973	up	-	up	up
Dshi_2257	ABV93993.1	nrdR	Transcriptional repressor NrdR	Transcription/transcriptional regulator	0.451983	0.548874	-0.142591	0.406508	-0.917574	-0.564718	0.0403928	-0.39361	0.242969	0.259851	-0.523691	-0.115233
Dshi_2345	ABV94081.1		Two component transcriptional regulator	Transcription/transcriptional regulator	0.194865	-0.210691	-0.182645	-0.353693	-0.494137	-0.735008	-0.313838	-0.426035	0.336109	0.447281	0.0770492	0.108438
Dshi_2395	ABV94131.1		Transcriptional regulator	Transcription/transcriptional regulator	-0.938995	-0.408707	-1.21272	-0.10784	0.961169	0.257324	0.195783	0.567432	-0.788968	0.719323	-0.777186	-0.51352
Dshi_2428	ABV94162.1		RNA polymerase	Transcription/transcriptional regulator	up	-	-	-	-	-	-	-	-	-	-	up
Dshi_2477	ABV94211.1		Putative leucine-responsive regulatory protein	Transcription/transcriptional regulator	-	-	-	-	-0.887142	-1.18235	-0.220053	-0.124785	-0.932167	-0.500727	-2.08326	-1.8955
Dshi_2498	ABV94232.1		Integral membrane sensor signal transduction	Transcription/transcriptional regulator	down	1.05096	-4.33386	1.82693	-1.22887	-1.5422	-0.699422	-0.497073	up	-	up	up
Dshi_2521	ABV94254.1		Transcriptional regulator	Transcription/transcriptional regulator	0.983507	-0.265862	0.72445	-0.0169379	-1.39728	-1.84183	0.0333538	-0.176064	-0.81157	0.848354	-0.354386	1.30184
Dshi_2609	ABV94342.1	rpoH2	RNA polymerase	Transcription/transcriptional regulator	0.324729	0.243904	0.0260297	0.198611	0.451135	-0.433918	-0.305683	-0.222598	-1.57822	-1.42978	-1.01286	0.936202
Dshi_2777	ABV94510.1		Putative transcriptional regulator	Transcription/transcriptional regulator	0.439168	0.739148	0.952601	0.338113	0.188274	0.448092	0.50272	0.380782	2.0085	1.82364	1.7177	2.25721
Dshi_3015	ABV94748.1		Transcriptional regulator	Transcription/transcriptional regulator	-	-	-	-	-	-	up	-	-	-	-	-
Dshi_3038	ABV94771.1		Transcriptional regulator	Transcription/transcriptional regulator	-	up	-	-	up	-	-	-	-	-	-	up
Dshi_3140	ABV94873.1		Transcriptional regulator	Transcription/transcriptional regulator	-	-	-	-	-	-	-	-	down	down	down	down
Dshi_3151	ABV94884.1		Transcriptional regulator	Transcription/transcriptional regulator	-	-	-	-	-1.29843	-0.578065	-0.11659	0.0629347	-	-	-	up
Dshi_3189	ABV94922.1		Transcriptional regulator	Transcription/transcriptional regulator	-0.252906	-0.192278	-0.309992	-0.288994	-1.15209	-0.585048	-0.491668	0.0172767	-0.212611	-0.177194	-0.264748	-0.626043
Dshi_3432	ABV95165.1	regB	Sensor histidine kinase RegB	Transcription/transcriptional regulator	-	-	-	-	-	-	-	up	-	-	-	-
Dshi_3480	ABV95213.1	modE	Transcriptional regulator ModE	Transcription/transcriptional regulator	-	-	-	-	-	-	-	-	-	-	-	up
Dshi_3505	ABV95238.1		Transcriptional regulator	Transcription/transcriptional regulator	-	-	-	-	-	-	-	-	-	-	-	up
Dshi_3708	ABV95439.1		Transcriptional regulator	Transcription/transcriptional regulator	-0.891947	-0.574877	-0.972421	-1.05706	-0.035497	0.0375091	0.0338062	0.313526	-2.48543	-1.0267	-1.57852	-1.10672
Dshi_3718	ABV95449.1		Transcriptional regulator	Transcription/transcriptional regulator	0.159611	0.161095	0.310205	0.346919	down	0.0570494	-0.1005	-0.0336413	-	down	down	-1.27159
Dshi_3804	ABV95534.1		Transcriptional regulator	Transcription/transcriptional regulator	up	-	-	-	down	-1.31139	0.536191	0.59176	-	-	-	-
Dshi_3967	ABV95695.1		Transcriptional regulator	Transcription/transcriptional regulator	-	-	-	-	up	up	-	-	-	-	-	up
Dshi_0013	ABV91762.1	elaA	GCN5-related N-acetyltransferase	Translation	-0.558343	-0.179999	-0.448419	0.264038	-0.535406	-0.957511	-0.35638	-0.48819	-0.595087	-0.0375289	-1.05973	-1.11236
Dshi_0115	ABV91864.1		Putative methyltransferase	Translation	-	-	-	-	up	-	-	-	-	-	-	up
Dshi_0148	ABV91897.1		GCN5-related N-acetyltransferase	Translation	0.384291	-0.536588	-0.319192	0.329322	-0.321382	-0.812993	-0.0819997	-0.344642	down	-0.36656	-1.89741	down
Dshi_0261	ABV92010.1	rplA	50S ribosomal protein L1	Translation	0.510808	-0.40888	-0.492861	-1.04699	0.281005	-0.104583	-0.35314	-0.257275	0.403425	-0.0560367	0.706211	0.367245
Dshi_0274/Dshi_0223	ABV92023.1/ABV91972.1		Translation elongation factor Tu	Translation	-0.364985	0.0517585	-0.115992	-0.079687	0.35898	0.0918934	0.182558	-0.000244334	-0.631602	-0.756278	-0.0874403	0.278492
Dshi_0285	ABV92034.1	rplB	50S ribosomal protein L2	Translation	0.299912	-0.556859	-0.492682	-0.486344	-1.25974	-0.756009	-0.130522	-0.261251	-0.116795	0.259792	-0.0498172	0.328774
Dshi_0293	ABV92042.1	rpmC	50S ribosomal protein L29	Translation	-0.0829442	-0.263598	-0.634229	0.07572	-2.04972	-2.51583	0.226947	0.7616	2.72863	0.365967	3.18962	4.34263
Dshi_0303	ABV92052.1	rpmD	50S ribosomal protein L30	Translation	-0.146352	-1.02176	-1.86373	-1.01958	-2.08183	-2.3404	0.000282327	0.698134	-0.660141	-0.647936	-0.648087	-0.299273
Dshi_0736	ABV92481.1		GCN5-related N-acetyltransferase	Translation	-	-	-	-	-	-	-	up	-	-	-	-
Dshi_0950	ABV92695.1	rplY	Ribosomal 5S rRNA E-loop binding protein	Translation	-0.507045	-0.0704798	-0.413418	-0.0829652	0.552529	0.238102	-0.368018	-0.453575	-0.766216	-0.319005	0.0980346	0.715809
Dshi_1019	ABV92761.1	miaB	RNA modification enzyme	Translation	-0.684787	-1.5805	-0.904298	-0.892181	0.382945	-0.353334	0.234203	0.340929	-0.794736	-1.33626	down	down
Dshi_1185	ABV92927.1	rsmA	Dimethyladenosine transferase	Translation	0.834003	0.660537	0.806498	0.65668	-0.616669	-0.922493	-0.296841	-0.0992068	-1.55887	-0.856409	0.63135	0.374164
Dshi_1463	ABV93205.1		GCN5-related N-acetyltransferase	Translation	-1.31658	1.01056	0.775376	0.296762	1.73518	-0.357808	-0.188785	-0.179367	-1.64969	-0.225711	-0.0703473	1.17388
Dshi_1464	ABV93206.1		GCN5-related N-acetyltransferase	Translation	-	-	-	-	-0.665194	-2.33723	0.30955	-0.489647	-	-	-	up
Dshi_1465	ABV93207.1		GCN5-related N-acetyltransferase	Translation	-	-	up	-	-	-	-	-	-	-	-	-
Dshi_1475	ABV93217.1	trmFO	Gid protein	Translation	0.204723	-0.205514	-0.0592641	-0.628869	0.132447	0.115607	0.157479	0.0916301	-1.0586	-0.383121	-0.294124	-0.225399
Dshi_1548	ABV93290.1	rpsB	Ribosomal protein S2	Translation	-0.259458	-0.398989	-0.590005	-0.704525	-0.572724	-0.602169	-0.0257082	0.0492194	-0.0379527	0.0901906	0.257538	0.444272
Dshi_1645	ABV93387.1	rsmB2	rRNA (cytosine-C(5)-)-methyltransferase	Translation	-0.243518	-0.674778	0.0810573	-0.759746	-0.913437	-1.02211	-0.027586	0.0384132	-0.233628	-0.287095	-0.879861	-0.683353
Dshi_1672	ABV93414.1	rlmE	Ribosomal RNA methyltransferase	Translation	0.0222459	-0.044159	-0.246393	-0.336364	-1.01794	-1.33563	-0.165531	-0.196663	-0.408511	-0.234834	-1.80005	-0.507862
Dshi_1732	ABV93474.1	hemK	Putative protein methyltransferase	Translation	-0.00616587	0.303463	0.146191	-0.0206632	-0.549587	-1.00869	-0.361637	-0.791998	-1.80067	-0.323278	-1.30808	-1.08047
Dshi_2188	ABV93924.1	rplI	Ribosomal protein L9	Translation	-0.300963	-0.293945	-0.515191	-0.312347	-0.439742	-0.524474	-0.263114	-0.247884	0.574755	-0.243434	0.686671	0.694111
Dshi_2206	ABV93942.1	lysS	Lysyl-tRNA synthetase	Translation	0.00973432	-0.177932	-0.271815	-0.28056	-0.0253474	-0.150479	-0.340671	-0.447054	0.792067	0.553335	0.869016	0.827996
Dshi_2404	ABV94140.1	glyQ	Glycyl-tRNA synthetase alpha chain	Translation	0.13799	0.108253	-0.333018	-0.11265	0.605238	0.162667	0.0653031	-0.252626	-0.802871	-1.6328	-1.00441	-0.552083
Dshi_2571	ABV94304.1		RNA methyltransferase	Translation	-0.225239	-0.867433	-0.444893	-0.442738	0.151437	0.267928	-0.097273	0.0656041	0.187909	0.479379	0.635376	0.98272
Dshi_2618	ABV94351.1	rimO	UPF0004 protein YliG	Translation	-0.597651	-0.516537	-0.3459	-0.360832	-0.28137	-0.803572	-0.25024	-0.097252	-0.529714	-1.13402	-1.75976	-1.57168
Dshi_2785	ABV94518.1	gatA	Glutamyl-tRNA(Gln) amidotransferase	Translation	-0.239806	-0.369108	-0.347348	-0.366282	-0.454906	-0.57252	-0.692128	-0.532537	-0.209785	-0.815074	-0.502936	-0.0868505
Dshi_2948	ABV94681.1	rpsD	30S ribosomal protein S4	Translation	-0.154217	-0.400288	-0.626405	-0.609604	-0.512547	-0.610112	-0.142203	0.0116698	0.0842271	-0.277316	-0.250507	-0.148424
Dshi_2955	ABV94688.1	hisS	Histidyl-tRNA synthetase	Translation	0.163096	-0.204961	-0.0857548	-0.276625	-0.139997	-0.0889058	0.1482	0.0637553	0.290005	0.481328	0.662204	0.804534
Dshi_3229	ABV94962.1		MiaB-like tRNA modifying enzyme	Translation	0.298536	-1.41894	-2.09276	down	-1.75105	-2.28253	-0.558132	-0.182309	0.452014	down	down	down
Dshi_3311	ABV95044.1	rlmN	Radical SAM enzyme	Translation	0.160061	-0.118798	-0.300313	-0.202554	-1.21793	-1.98743	-0.644809	-0.644128	-0.10049	0.59038	-0.626879	-0.546695
Dshi_3342	ABV95075.1		Class I peptide chain release factor	Translation	-0.232837	-0.228786	-1.34764	down	-0.527062	-0.885696	-0.460771	-0.252136	-0.37226	-0.301983	-0.785656	-0.732721
Dshi_3371	ABV95104.1	rpsT	Ribosomal protein S20	Translation	1.51727	0.146489	-1.27699	-0.398755	-2.2285	-1.13938	-0.370564	-0.665571	1.28791	0.826651	0.903104	1.39354
Dshi_3454	ABV95187.1	mnmE	tRNA modification GTPase TrmE	Translation	0.0575854	0.00520208	-0.0966298	-0.234968	-0.611498	-0.681968	-0.189822	0.0403771	-0.11732	0.218954	0.20777	-0.017137
Dshi_0116	ABV91865.1		TRAP dicarboxylate transporter- DctP subunit	Transporter	-0.626648	-0.11679	0.0072298	0.147423	0.634873	0.441356	-0.0596133	0.227554	0.537725	-0.403995	0.33855	0.536192
Dshi_0318	ABV92067.1	bztA	Glutamate/glutamine/aspartate/asparagine ABC transporter	Transporter	-0.975894	-0.186823	-0.32001	-0.108614	0.970644	0.672521	-0.150043	-0.17225	-0.480695	-0.544379	-0.214126	0.13813
Dshi_0375	ABV92124.1	livG	High-affinity branched-chain amino acid	Transporter	-0.885621	-1.30184	0.81079	1.19691	0.20077	-0.487185	0.10805	0.263723	-	-	-	-
Dshi_0381	ABV92130.1	livF1	High-affinity branched-chain amino acid	Transporter	0.698952	-2.39909	1.34424	0.47363	-1.14619	-0.920896	0.249847	0.945081	-1.0264	-0.122091	0.0965297	down
Dshi_0478	ABV92226.1		Extracellular solute-binding protein family 3	Transporter	-2.91922	-0.191872	down	0.030857	down	down	0.345661	1.17784	-	-	-	-
Dshi_0546	ABV92292.1	ugpC2	ABC-type sugar / sn-glycerol-3-phosphate import protein	Transporter	-0.139543	-0.590674	0.0728576	-0.0291438	0.347985	0.0581946	-0.192663	0.294104	-0.0628864	0.476938	-1.24726	-0.963884
Dshi_0607	ABV92353.1	dctP5	TRAP dicarboxylate transporter- DctP subunit	Transporter	-1.06007	-1.10388	-1.15887	-0.3709	-	-	-	up	-	-	-	-
Dshi_0656	ABV92402.1	oppBC1	ABC peptide transporter	Transporter	-	-	-	-	up	up	up	up	-	-	-	-
Dshi_0697	ABV92443.1	dctP1	TRAP dicarboxylate transporter- DctP subunit	Transporter	-1.29995	0.0688477	-0.235262	-0.728451	0.569902	0.37208	down	0.264843	-	-	up	-
Dshi_0747	ABV92492.1	lolC	Lipoprotein releasing system	Transporter	0.151212	0.158546	0.0966075	-0.525786	0.165578	0.00880531	1.00527	1.40538	-	-	-	up
Dshi_0808	ABV92553.1	mipA	MltA-interacting MipA family protein	Transporter	0.127241	-0.404035	-0.403758	-0.686384	-0.275779	-1.22964	-0.0504842	-0.198321	down	down	down	0.546983
Dshi_0852	ABV92597.1	msbA	Lipid A ABC exporter family	Transporter	0.0205641	0.00233013	0.0350974	0.246588	-0.0646486	-0.151356	-0.0227335	0.434215	0.200301	0.76354	-0.0173327	0.439331
Dshi_0885	ABV92630.1		Oligopeptide/dipeptide ABC transporter	Transporter	0.167162	-0.126944	0.145177	-0.145823	-0.0673874	0.0721861	0.506029	0.824867	0.422607	0.129873	-0.0308122	0.0740326
Dshi_0930	ABV92675.1		Sodium/hydrogen exchanger	Transporter	-	-	-	-	-	-	-	up	-	-	-	-
Dshi_0971	ABV92713.1		ABC transporter related	Transporter	0.181551	0.0715356	0.540549	0.297692	-0.69675	-0.212439	0.376233	0.6339	down	down	down	0.109268
Dshi_0993	ABV92735.1		TRAP transporter solute receptor	Transporter	-0.315337	-0.0835707	-0.9578	-1.43902	-1.42751	-1.17927	-1.01023	-0.402023	1.57148	1.77249	1.07309	-0.650323
Dshi_1043	ABV92785.1		TRAP dicarboxylate transporter- DctP subunit	Transporter	-0.0718451	-0.17188	-0.316479	-0.301308	-0.248382	1.05831	-0.0602678	0.424935	1.06884	1.337	1.10934	0.339712
Dshi_1108	ABV92850.1	tolQ	Tol-Pal system TolQ	Transporter	-0.219818	-0.121045	0.330259	down	-	-	up	up	up	-	up	up
Dshi_1190	ABV92932.1	0	Permease YjgP/YjgQ family protein	Transporter	-	-	-	-	-	up	-	up	-	-	-	-
Dshi_1345	ABV93087.1	tatC	Sec-independent protein translocase	Transporter	-0.734517	-0.0418047	-0.391419	0.0581398	down	down	0.182578	0.691413	-	-	-	-
Dshi_1357	ABV93099.1		ABC transporter related	Transporter	0.0379428	0.494357	0.82055	-0.70679	-0.448519	-1.03916	0.0170502	0.202976	down	down	-1.31114	-0.703553
Dshi_1408	ABV93150.1		Integral membrane sensor signal transduction	Transporter	-2.29511	down	-0.872089	down	up	-	up	up	-	-	-	-
Dshi_1416	ABV93158.1		ABC transporter related protein	Transporter	up	-	-	-	-0.936148	0.415968	0.177709	0.686454	down	down	down	down
Dshi_1443	ABV93185.1		TRAP transporter solute receptor	Transporter	-0.212506	0.0126534	-0.411074	0.257005	0.730915	1.03514	-0.110879	-0.175427	0.671466	-0.260043	0.505579	-0.102102
Dshi_1444	ABV93186.1		TRAP transporter	Transporter	-0.445107	0.459067	0.217316	0.86922	0.0690797	1.09479	-0.0530117	0.652995	-1.52513	-0.390672	-1.83564	-1.26787
Dshi_1486	ABV93228.1		BCCT transporter	Transporter	0.122104	0.344055	-0.0630473	-0.510573	-1.44796	-0.938287	0.545098	0.831947	-0.784983	0.0891181	-0.783481	-1.51691
Dshi_1518	ABV93260.1		Hypothetical protein	Transporter	-1.10343	down	-1.10519	-0.744955	0.635536	0.421278	0.974722	1.41993	-	-	-	-
Dshi_1536	ABV93278.1	pstB	Phosphate import ATP-binding protein	Transporter	-0.00198412	-0.203711	-0.378699	-0.460636	-0.0722336	-1.11696	0.402008	0.779254	-0.264535	-0.678576	-0.399035	0.354178
Dshi_1559	ABV93301.1		Major facilitator superfamily transporter	Transporter	-	-	-	-	down	down	down	down	-	-	-	-
Dshi_1650	ABV93392.1		Inner membrane ABC transporter permease protein	Transporter	-	-	-	-	-	-	up	up	-	-	-	-
Dshi_1704	ABV93446.1		Putative high-affinity zinc uptake system protein	Transporter	-1.8307	-1.57831	down	-2.93663	up	up	up	up	-	-	up	up
Dshi_1709	ABV93451.1	mscS	Small conductance mechanosensitive channel	Transporter	-0.0405294	-0.280863	-0.386656	-0.320765	-0.19207	-1.34002	0.140498	0.719223	1.33649	0.955118	0.615446	1.04411
Dshi_1946	ABV93687.1		Permease component of branched-chain amino acid transport system	Transporter	-	-	-	-	-	-	up	up	-	-	-	-
Dshi_1947	ABV93688.1	rbsA4	Ribose import ATP-binding protein	Transporter	-0.371944	-0.641035	-0.568718	-0.182665	-1.43015	-2.24202	0.0678792	-0.00538874	-	-	-	up
Dshi_1971	ABV93710.1		Putative TRAP-transporter extracellular solute-binding protein	Transporter	-0.514304	-0.737761	-0.374064	-0.444184	0.127934	-0.112361	0.0946694	0.876539	1.19206	1.3178	1.41922	1.49699
Dshi_2067	ABV93804.1		Sulfate transporter	Transporter	-0.00413568	0.483877	0.876926	1.25861	0.0319675	-0.909356	0.313912	1.18198	-	-	-	up
Dshi_2379	ABV94115.1		Conserved hypothetical protein	Transporter	0.44395	0.345383	0.736981	1.21835	up	-	-	-	-	-	-	-
Dshi_2433	ABV94167.1	rbsA1	Ribose import ATP-binding protein	Transporter	-	up	-	-	-0.232966	down	0.0515054	0.252956	down	down	down	0.0872929
Dshi_2476	ABV94210.1		Hypothetical protein	Transporter	0.0600359	0.227439	0.754323	0.862181	0.775453	0.73206	0.824558	0.765652	-0.266727	-0.0319081	-0.869709	0.180771
Dshi_2544	ABV94277.1		ABC transporter	Transporter	-	-	-	-	up	up	up	up	down	down	down	down
Dshi_2582	ABV94315.1		LAO/AO transport system kinase	Transporter	0.354662	-0.00724747	0.119231	0.0421601	-0.814626	-0.393723	0.242378	0.182102	-0.0338597	0.233557	-0.430749	-0.0349033
Dshi_2664	ABV94397.1		Hypothetical protein	Transporter	-0.0749547	-0.26442	-0.371093	0.0373297	-0.263117	0.0213666	-0.343875	-0.599571	0.507579	0.376454	-0.369294	0.212587
Dshi_2671	ABV94404.1		Hypothetical protein	Transporter	-0.544674	-0.256011	-0.775753	-0.71321	0.567461	1.53404	-1.0455	-1.47712	1.00869	0.695439	1.35426	0.15816
Dshi_2678	ABV94411.1		ABC transporter	Transporter	0.190561	1.20649	1.66659	2.04279	1.87752	1.88749	1.63035	1.19359	-1.69264	-0.895289	-2.02172	-0.602795
Dshi_2679	ABV94412.1		Putative ABC transporter permease	Transporter	0.711558	-0.153558	0.502407	-0.054569	-	up	up	up	-	-	-	-
Dshi_2699	ABV94432.1		Putative high-affinity branched-chain amino acid	Transporter	1.35452	0.451296	1.06011	-	-0.300465	-1.48917	-0.0903724	-0.791025	down	down	down	-1.02139
Dshi_2846	ABV94579.1		Inner-membrane translocator	Transporter	-0.785961	-	-0.376303	0.202013	-0.236534	-0.0597094	0.511879	1.07641	-	-	-	up
Dshi_3081	ABV94814.1		Efflux transporter	Transporter	-	up	up	up	-	up	-	-	-	-	-	-
Dshi_3123	ABV94856.1		Uncharacterized protein conserved in bacteria	Transporter	0.742296	1.37493	1.74798	1.53608	1.37749	1.64393	0.963281	0.806671	2.7259	1.78111	2.61725	1.20338
Dshi_3353	ABV95086.1		Predicted permease FtsX	Transporter	-	-	-	-	-	-	up	up	-	-	-	-
Dshi_3483	ABV95216.1	modC	Molybdenum import ATP-binding protein ModC	Transporter	-	-	-	-	-	-	up	-	-	-	-	-
Dshi_3585	ABV95318.1		ATPase	Transporter	0.798216	0.825857	0.464424	-0.184662	-0.715276	-0.813331	0.157503	0.442047	down	0.346942	-0.544971	-0.381647
Dshi_3727	ABV95458.1		ABC transporter	Transporter	-	-	-	-	-	-	-	up	-	-	-	-
Dshi_3728	ABV95459.1		ABC transporter	Transporter	-	-	-	-	down	down	0.435785	1.5282	-	-	-	-
Dshi_3913	ABV95641.1	trkA	Potassium uptake system protein TrkA	Transporter	-	up	-	-	-	-	-	-	-	-	-	-
Dshi_3968	ABV95696.1		Cation efflux protein	Transporter	-	-	-	-	-	-	up	up	-	-	-	-
Dshi_4076	ABV95798.1		Capsule polysaccharide export protein	Transporter	up	-	up	-	-	-	up	up	-	-	-	-
Dshi_4186	ABV95896.1		ABC transporter, ATPase subunit	Transporter	-0.453819	-0.274477	-0.0540747	0.00255101	-0.781834	down	0.266808	0.561943	-	-	-	-
a A threshold for log2 fold changes of ≥ 0.58 for induced proteins and of ≤ -0.58 for repressed proteins was applied
bDescription of the gene products was based on the D. shibae DFL 12 = DSM 16493 genome annotation (NCBI at 09/05/16)
cFunctional groups were extracted from UniProt and integrated microbial genomes (IMG) database
dRatios of LFQ intensities of stressed versus unstressed cells are given as log2 values. Bold marked induction ratios indicate statistically significant changes. When signal intensities were below the detection level for one of the conditions, no induction ratios were calculated and repression was denoted with "down" and induction with "up"
