# Supplementary material for: Adaptation of Dinoroseobacter shibae to oxidative stress and the specific role of RirA
Source: PLoS One. 2021 Mar 29;16(3):e0248865. doi: 10.1371/journal.pone.0248865 (PMC8007024; doi:10.1371/journal.pone.0248865)
Supplement: S2 Table — (XLSX) [file pone.0248865.s002.xlsx]

## Sheet: S2 Table
S2 Table | Overlap of significantly changed proteins in response to hydrogen peroxide, diamide and paraquat at at least one time pointa
Locus_tag	Gene name	Functionb	Hydrogen peroxidec				Diamidec				Paraquatc
			30'	60'	120'	180'	30'	60'	120'	180'	30'	60'	120'	180'
Proteins significantly changed by all three stressors -Hydrogen peroxide-Diamide-Paraquat-
Carbon and energy metabolismd
Dshi_1684	zwf	Glucose-6-phosphate 1-dehydrogenase	1.13034	1.17314	1.0565	0.737896	0.070459	0.0123744	0.724033	0.620062	0.888593	1.65411	1.41459	1.3221
Dshi_1768	eda	KHG/KDPG aldolase	1.58027	1.68146	1.97238	1.41456	1.75238	1.43248	1.53498	1.26521	-0.305477	1.5788	1.54837	1.94011
Dshi_1769	edd	Phosphogluconate dehydratase	2.191	2.19043	1.96757	1.74575	0.526506	0.163438	0.878655	0.544724	0.714929	0.473517	0.932774	0.859162
Hypothetical proteind
Dshi_2703		Hypothetical protein	-	up	-	-	-1.34068	-1.22498	0.208504	-0.0622087	-0.614681	down	down	down
Dshi_2778		Conserved hypothetical protein	up	up	up	-	up	-	-	-	up	up	up	up
Iron metabolismd
Dshi_0107		Ferritin-like protein	up	up	up	up	-	-	up	up	up	up	up	up
Dshi_0563	irpA	Iron-regulated protein	2.86748	3.75918	3.67146	3.55222	-	up	-	-	-	up	up	up
Porphyrin and related pathwaysd
Dshi_1182	hemA2	5-aminolevulinic acid synthase	-0.860747	-1.20484	-1.5168	-2.46253	-1.64707	-1.89469	-0.00693713	0.21227	-2.14602	-3.40277	down	down
Table S2 | Continued
Locus_tag	Gene name	Functionb	Hydrogen peroxidec				Diamidec				Paraquatc
			30'	60'	120'	180'	30'	60'	120'	180'	30'	60'	120'	180'
Proteins significantly changed by all three stressors -Hydrogen peroxide-Diamide-Paraquat-
Protein fated
Dshi_1147		Processing peptidase	-0.186162	-0.355266	-0.587557	-0.720227	-0.725041	-0.876534	0.0281248	-0.212048	-0.540556	-0.796012	-1.15829	-1.57577
Dshi_2892		Putative small heat shock (HSP20) protein	2.96579	5.42471	5.17887	6.58369	6.85259	6.21457	5.35963	1.6122	-1.32998	-0.735926	-0.0682466	1.25186
Transporterd
Dshi_2678		ABC transporter	0.190561	1.20649	1.66659	2.04279	1.87752	1.88749	1.63035	1.19359	-1.69264	-0.895289	-2.02172	-0.602795
Table S2 | Continued
Locus_tag	Gene name	Functionb	Hydrogen peroxidec				Diamidec				Paraquatc
			30'	60'	120'	180'	30'	60'	120'	180'	30'	60'	120'	180'
Proteins significantly changed by two stressors -Hydrogen peroxide-Diamide-
Amino acid metabolismd
Dshi_1608	aroB	3-dehydroquinate synthase	-0.763855	-0.751503	-0.36634	-0.452438	-0.597117	-0.720106	-0.153915	-0.321219	-0.410722	-0.338229	0.208173	0.148519
Carbon and energy metabolismd
Dshi_4159		Alcohol dehydrogenase GroES domain protein	-0.0589083	-0.046112	1.40573	1.59046	-0.437593	-0.182902	1.06106	1.26204	0.200781	0.218158	0.100897	-0.186921
Electron transportd
Dshi_3165	napA	Periplasmic nitrate reductase NapA	-0.75387	-1.02643	-1.22329	-1.30262	-0.634397	-2.67426	0.107579	0.350409	0.585586	-0.0248589	0.364133	0.0186722
Hypothetical proteind
Dshi_1084		Conserved hypothetical protein	up	-	up	up	up	up	-	-	-	-	-	-
Dshi_1909		Hypothetical protein	-2.00037	-0.782087	-1.23034	-1.19199	-1.65418	-1.95755	-0.57252	-0.426502	-	-	-	-
Iron metabolismd
Dshi_0086		SOUL heme-binding protein	-	-	up	-	up	up	-	-	-	-	-	-
Metabolism of cofactors and vitaminsd
Dshi_1583	lipA	Lipoyl synthase	1.56242	1.10865	-0.114324	-1.24241	1.69269	1.46413	0.106341	0.189614	-0.384425	0.0654412	-0.967124	-0.391163
Table S2 | Continued
Locus_tag	Gene name	Functionb	Hydrogen peroxidec				Diamidec				Paraquatc
			30'	60'	120'	180'	30'	60'	120'	180'	30'	60'	120'	180'
Proteins significantly changed by two stressors -Hydrogen peroxide-Diamide-
Not assignedd
Dshi_3488		NUDIX hydrolase	0.738174	1.01346	0.930861	0.658193	0.399556	0.774497	0.840988	0.458557	0.136628	0.440876	0.639398	0.973021
Dshi_3937/ Dshi_3599		Putative lipoprotein	-	-	up	-	up	up	-	-	-	-	-	-
Protein fated
Dshi_0617	clpB	Chaperone protein ClpB	0.192243	0.672491	1.32028	1.56621	1.86807	1.03149	1.69849	1.47408	0.0859893	0.498094	0.193354	0.293507
Dshi_1099	msrA2	Peptide methionine sulfoxide reductase	-1.1476	0.786841	0.696334	1.01136	1.05467	0.506995	0.961889	0.486559	-0.136546	-0.0423161	-0.163672	0.0484817
Dshi_1389		Putative deoxyribodipyrimidine photo-lyase	up	up	up	up	-	-	up	up	down	down	down	-0.214842
Transcription/transcriptional regulatord
Dshi_1508	ctrA	Cell cycle transcriptional regulator CtrA	-	-	-	up	-	up	-	-	-	-	-	-
Translationd
Dshi_1548	rpsB	Ribosomal protein S2	-0.259458	-0.398989	-0.590005	-0.704525	-0.572724	-0.602169	-0.0257082	0.0492194	-0.0379527	0.0901906	0.257538	0.444272
Table S2 | Continued
Locus_tag	Gene name	Functionb	Hydrogen peroxidec				Diamidec				Paraquatc
			30'	60'	120'	180'	30'	60'	120'	180'	30'	60'	120'	180'
Proteins specifically changed by two stressors -Hydrogen peroxide-Paraquat-
Amino acid metabolismd
Dshi_3301	ilvE	Branched-chain amino acid aminotransferase	-0.0880758	0.687428	0.828822	0.414016	-0.269518	-0.368641	0.0664474	0.0912139	0.524414	0.562769	0.6496	0.766388
Carbon and energy metabolismd
Dshi_0829	deoB	Phosphopentomutase	-0.758662	-0.0820624	-0.204295	-0.0643269	0.286777	0.272228	-0.0728234	0.10892	-2.49483	-1.77982	-2.0806	-1.13325
Dshi_1682	pgi	Glucose-6-phosphate isomerase	0.715059	0.760184	0.861619	0.701856	0.140668	0.111729	0.277577	0.160459	0.794427	0.7419	0.869386	0.814112
Dshi_1742	gap1	Glyceraldehyde-3-phosphate dehydrogenase 1	1.016	1.2233	1.14466	1.01414	0.290192	0.104879	0.668248	0.544724	0.601801	1.56374	1.03148	1.5822
Cell wall/membrane/envelope biogenesis/integrityd
Dshi_4171	mdoG	Periplasmic glucan biosynthesis protein MdoG	0.375936	0.291996	1.77509	2.15971	-0.556542	-0.0628686	-0.401057	-0.141702	-	-	-	up
Hypothetical proteind
Dshi_1224		Hypothetical protein	up	up	up	up	0.308708	0.0203754	0.354661	-0.204425	-	up	up	up
Dshi_1558		Hypothetical protein	3.83061	4.22931	3.7104	3.11114	-	-	-	-	up	up	up	up
Dshi_1685		Hypothetical protein	-0.920256	-0.569716	-0.440241	-0.254935	-0.25307	-0.992036	-0.422465	-0.603357	-1.96658	-2.2839	-3.28055	-3.7492
Dshi_1904		Hypothetical protein	up	up	up	up	-0.291123	-1.12234	-0.560454	-1.10504	0.865601	0.836046	0.051959	1.62287
Dshi_2322		Hypothetical protein	0.376228	-0.450693	-0.192205	-0.63966	-0.724465	-0.535488	0.598632	-0.0482716	0.328255	0.45338	0.936036	1.13283
Dshi_2411	folE2	Conserved hypothetical protein	1.89428	2.03106	1.48908	1.40922	1.05593	0.0263858	-0.598282	-1.1289	-0.124458	1.13883	0.134376	0.332473
Table S2 | Continued
Locus_tag	Gene name	Functionb	Hydrogen peroxidec				Diamidec				Paraquatc
			30'	60'	120'	180'	30'	60'	120'	180'	30'	60'	120'	180'
Proteins specifically changed by two stressors -Hydrogen peroxide-Paraquat-
Iron metabolismd
Dshi_0570	fhuA	ABC-type cobalamin/Fe3+-siderophores transport systems	-	up	up	up	-	-	-	-	down	-1.69798	-0.989913	2.42422
Dshi_0574	hmuS	Hemin transport protein HmuS	up	up	up	up	up	up	up	up	1.19693	3.21846	3.97274	4.96088
Dshi_1017	hemB2	TonB-dependent heme/hemoglobin receptor family	-	up	up	up	-	-	-	-	-	-	-	up
Dshi_2021		Putative binding protein component of ABC iron transporter	2.17134	2.81024	2.6428	2.82731	2.3018	4.15828	1.10656	1.18225	2.87048	3.20281	3.92299	3.8253
Lipid transport and metabolismd
Dshi_1297	ivd	Acyl-CoA dehydrogenase domain protein	0.400057	-0.14894	1.02899	0.861981	-0.10168	-0.267511	-0.0361591	0.0506038	-1.55222	-1.9754	-1.36578	-0.606401
Not assignedd
Dshi_2143		Pirin like protein	-1.89382	-2.05138	-1.44486	-0.669253	0.665132	0.0333032	0.244287	0.439241	-0.842289	-0.840211	-0.664215	-1.11912
Dshi_3831		Sucrose-6F-phosphate phosphohydrolase	-0.194738	0.461813	0.712328	1.1154	0.026638	-0.481728	-0.381155	-0.54594	-0.628336	-0.545422	-1.29442	-1.68995
Porphyrin and related pathwaysd
Dshi_1155		Uroporphyrin-III C-methyltransferase	1.2608	0.435783	-1.04386	-0.249292	1.15598	-0.306039	-0.638211	-0.790232	1.77546	2.2205	1.22386	0.701014
Protein fated
Dshi_0683	ibpAB	Heat shock protein	-	-	-	up	up	up	up	up	-	-	-	up
Table S2 | Continued
Locus_tag	Gene name	Functionb	Hydrogen peroxidec				Diamidec				Paraquatc
			30'	60'	120'	180'	30'	60'	120'	180'	30'	60'	120'	180'
Proteins specifically changed by two stressors -Hydrogen peroxide-Paraquat-
Stress proteind
Dshi_1302		Glutathione S-transferase domain protein	0.285701	0.258762	1.40426	1.55767	-0.182889	0.184836	0.0630732	0.27062	-1.46933	down	-1.80577	-0.720024
Transcription/transcriptional regulatord
Dshi_2428		RNA polymerase	up	-	-	-	-	-	-	-	-	-	-	up
Transporterd
Dshi_1416		ABC transporter related protein	up	-	-	-	-0.936148	0.415968	0.177709	0.686454	down	down	down	down
Table S2 | Continued
Locus_tag	Gene name	Functionb	Hydrogen peroxidec				Diamidec				Paraquatc
			30'	60'	120'	180'	30'	60'	120'	180'	30'	60'	120'	180'
Proteins specifically changed by two stressors -Diamide-Paraquat-
Carbon and energy metabolismd
Dshi_1425		Aldehyde dehydrogenase	-0.026066	0.220444	0.328266	0.198034	0.234029	0.735206	1.04983	0.822318	-0.719004	-0.979408	-0.242453	-0.429992
Dshi_1740	gap2	Glyceraldehyde-3-phosphate dehydrogenase	-0.155826	-0.775766	-0.342275	-0.462504	-0.588372	-0.220166	0.41261	0.143357	-0.64819	-0.645953	-1.1867	-1.56177
Dshi_3119	gltA1	Citrate synthase	2.52657	1.30196	1.08589	0.554634	-	up	up	up	-	-	up	up
Cell wall/membrane/envelope biogenesis/integrityd
Dshi_2415	lpxC	UDP-3-O-[3-hydroxymyristoyl] N-acetylglucosamine deacetylase	-	-	-	-	1.76402	0.0263515	0.761567	0.63515	0.292254	0.870771	-1.05911	0.883815
Dshi_2420	murB	UDP-N-acetylenolpyruvoylglucosamine reductase	0.641969	0.624117	-0.124725	0.0668677	-1.24969	-1.44791	0.180417	0.319774	-0.173795	0.78324	0.258941	0.948731
Dshi_3406		ErfK/YbiS/YcfS/YnhG family protein	-1.08061	-0.598104	-0.656794	-0.344403	2.26346	2.23611	0.97177	1.58454	-0.319871	-0.524205	-0.576375	-1.22653
Hypothetical proteind
Dshi_2152		Conserved hypothetical protein	0.160086	1.06787	0.608609	-	0.763619	0.222548	0.241845	0.136811	down	down	down	down
Dshi_2464		Conserved hypothetical protein	0.193844	-0.130831	-0.919975	0.583939	-1.70739	-1.1474	-0.609301	-0.521655	-0.483708	-0.507154	down	-1.79052
Dshi_4225		Hypothetical protein	-3.52164	-3.80124	down	down	up	up	-	-	-	up	up	up
Metabolism of cofactors and vitaminsd
Dshi_3526	dxs	1-deoxy-D-xylulose-5-phosphate synthase	-0.217957	-0.633331	0.16128	0.398927	-0.434726	-1.20733	-1.50483	-1.59085	-0.0732698	-0.464741	-3.02874	-2.55455
Table S2 | Continued
Locus_tag	Gene name	Functionb	Hydrogen peroxidec				Diamidec				Paraquatc
			30'	60'	120'	180'	30'	60'	120'	180'	30'	60'	120'	180'
Proteins specifically changed by two stressors -Diamide-Paraquat-
Not assignedd
Dshi_0704		Pyridoxal-phosphate-dependent aminotransferase	-0.343551	0.0533966	-0.102805	0.40046	-1.66216	-2.01608	-0.59861	-0.624525	down	down	down	down
Dshi_1918		Putative modification methylase	-0.0518204	-0.431638	-0.441589	-0.511426	-2.73851	-0.731882	-0.466489	-0.419682	-0.700309	-1.48693	-3.58418	-3.85466
Dshi_3495		Putative SCP-like extracellular protein	0.757862	0.687221	-0.372355	0.375149	-0.612572	-0.3778	0.27023	0.219507	-0.273159	-0.0925623	-0.748932	-0.601827
Nucleotide metabolismd
Dshi_2975	dut	Deoxyuridine 5'-triphosphate nucleotidohydrolase	1.78077	2.3209	0.192935	2.09445	-1.17365	-1.54736	-0.428426	-0.592084	-0.993903	0.150624	-1.08916	-0.883473
Porphyrin and related pathwaysd
Dshi_3503	bchD	Magnesium-chelatase 60 kDa subunit	0.183489	-0.109867	0.348551	0.100175	-0.828019	-1.89697	-2.64599	-2.12475	-0.382187	-0.257657	-3.42975	-3.17336
Dshi_3528	bchP	Geranylgeranyl reductase	0.418994	0.194786	0.215322	-0.0322214	-0.776869	-1.51203	-1.00337	-0.921452	-1.31839	-0.782573	-1.69071	-1.26768
Protein fated
Dshi_0769	csp1	Cold-shock DNA-binding domain protein	-	-	-	-	-	-	-	up	-	-	-	up
Replication, recombination and repaird
Dshi_3912		Ferritin Dps family protein	0.407485	0.689932	0.959359	1.13017	up	-	up	-	-	-	-	up
Stress proteind
Dshi_3934/ Dshi_3596		Multicopper oxidase	-0.0847885	0.726758	1.48112	1.64293	-2.2455	-1.67349	0.214828	0.486794	down	down	down	-1.84662
Table S2 | Continued
Locus_tag	Gene name	Functionb	Hydrogen peroxidec				Diamidec				Paraquatc
			30'	60'	120'	180'	30'	60'	120'	180'	30'	60'	120'	180'
Proteins specifically changed by two stressors -Diamide-Paraquat-
Transcription/transcriptional regulatord
Dshi_3718		Transcriptional regulator	0.159611	0.161095	0.310205	0.346919	down	0.0570494	-0.1005	-0.0336413	-	down	down	-1.27159
Translationd
Dshi_0115		Putative methyltransferase	-	-	-	-	up	-	-	-	-	-	-	up
Dshi_3311	rlmN	Radical SAM enzyme	0.160061	-0.118798	-0.300313	-0.202554	-1.21793	-1.98743	-0.644809	-0.644128	-0.10049	0.59038	-0.626879	-0.546695
Transporterd
Dshi_1043		TRAP dicarboxylate transporter- DctP subunit	-0.0718451	-0.17188	-0.316479	-0.301308	-0.248382	1.05831	-0.0602678	0.424935	1.06884	1.337	1.10934	0.339712
Dshi_2846		Inner-membrane translocator	-0.785961	-	-0.376303	0.202013	-0.236534	-0.0597094	0.511879	1.07641	-	-	-	up
Dshi_3123		Uncharacterized protein conserved in bacteria	0.742296	1.37493	1.74798	1.53608	1.37749	1.64393	0.963281	0.806671	2.7259	1.78111	2.61725	1.20338
Table S2 | Continued
Locus_tag	Gene name	Functionb	Hydrogen peroxidec				Diamidec				Paraquatc
			30'	60'	120'	180'	30'	60'	120'	180'	30'	60'	120'	180'
Proteins specifically changed by only one stimulus -Hydrogen peroxide-
Amino acid metabolismd
Dshi_0382	paaK	Phenylacetate-CoA ligase	-0.0486838	-0.22419	0.668601	0.996353	-0.194543	-0.908615	-0.055947	0.186811	-0.0767884	0.130078	-0.152695	-0.257738
Dshi_1039		Monooxygenase FAD-binding	-1.06478	-0.565788	-0.740056	-0.143372	up	up	up	up	-	-	-	up
Dshi_1752	mmsB	3-hydroxyisobutyrate dehydrogenase	-0.17042	-0.0880481	0.902424	1.15148	-0.160782	0.0630961	0.0538884	0.124215	0.459712	0.485994	0.413995	-0.402902
Dshi_2489		Putative serine--glyoxylate aminotransferase	-	up	-	-	-	-	-	-	-	-	-	-
Dshi_2575	hisE	Phosphoribosyl-ATP pyrophosphohydrolase	up	-	-	-	down	down	down	-0.164914	-	-	-	-
Carbon and energy metabolismd
Dshi_0228	pykA	Pyruvate kinase	0.799819	0.881895	0.969206	0.907104	-0.294643	-0.152921	0.0781185	0.134651	0.703043	0.861602	0.507781	0.590388
Dshi_1254		Glyceraldehyde-3-phosphate dehydrogenase	0.632071	0.564139	0.610085	-0.0697801	-0.44637	-0.215756	0.571821	0.351043	1.0798	0.674192	-0.451011	0.472503
Cell wall/membrane/envelope biogenesis/integrityd
Dshi_0016	mltB2	Lytic murein transglycosylase	-1.47306	0.204044	1.72253	1.92091	0.220206	-0.0416999	0.235013	0.151497	down	down	-0.33946	0.234524
Dshi_1897	algA	Alginate biosynthesis protein	5.48938	2.31114	down	down	-1.56365	-2.07042	down	down	-	-	-	-
Defense mechanismd
Dshi_3220	cas1	Cas1: CRISPR-associated protein Cas1	up	-	-	-	-0.693591	down	0.27929	0.500471	-	-	-	-
Table S2 | Continued
Locus_tag	Gene name	Functionb	Hydrogen peroxidec				Diamidec				Paraquatc
			30'	60'	120'	180'	30'	60'	120'	180'	30'	60'	120'	180'
Proteins specifically changed by only one stimulus -Hydrogen peroxide-
Electron transportd
Dshi_1379		Quinone dependent NADH dehydrogenase	-	-	up	-	up	-	-	up	-	-	-	-
Dshi_3172	nirN	Nitrite reductase protein N	-	-	up	-	-	-	-	-	-	-	-	-
Hypothetical proteind I
Dshi_0135		Protein of unknown function DUF482	up	up	up	up	0.369388	-0.674347	0.685038	-0.00309351	-	-	-	-
Dshi_0500		Hypothetical protein	0.181268	-0.9049	-0.672418	-0.485628	-0.949563	-1.38695	-0.957662	-0.409477	-0.315093	-0.731103	-1.15207	-0.868656
Dshi_0772		Conserved hypothetical protein	-	-	up	up	-	-	-	-	-	-	-	-
Dshi_1641		Conserved hypothetical protein	-0.751367	0.226513	0.062589	0.246979	1.128	0.832912	-0.383594	0.0144026	-1.00885	-0.673737	-0.415993	-0.30407
Dshi_1715		Hypothetical protein	0.793769	-0.583612	0.386379	-0.122802	-0.837168	-3.32105	-0.00794512	-0.18615	down	-1.55811	-2.10808	0.0162079
Dshi_1895		Hypothetical protein	up	-	-	-	-	-	-	-	-	-	-	-
Dshi_2022		Hypothetical protein	-	-	up	-	-	-	-	-	-	-	-	-
Dshi_2572		Hypothetical protein	up	-	-	-	-	-	-	-	-	-	-	-
Dshi_2710		Conserved hypothetical protein	-0.30448	-0.581601	-1.29397	-0.952532	0.802446	-0.0602159	0.270257	0.183684	-	-	-	-
Dshi_2795		Hypothetical protein	-	-	up	-	0.837139	-0.224595	0.667451	1.03832	-	-	-	-
Dshi_3117		Hypothetical protein	up	-	up	-	-	-	-	-	-	-	-	-
Table S2 | Continued
Locus_tag	Gene name	Functionb	Hydrogen peroxidec				Diamidec				Paraquatc
			30'	60'	120'	180'	30'	60'	120'	180'	30'	60'	120'	180'
Proteins specifically changed by only one stimulus -Hydrogen peroxide-
Hypothetical proteind II
Dshi_3216		Hypothetical protein	-	-	up	-	-1.63732	-0.474341	-0.189698	-0.300735	0.0638912	down	-1.33248	0.880663
Dshi_3652		Hypothetical protein	up	up	up	up	-0.629367	-1.0208	-0.280266	-0.488197	-	-	-	-
Dshi_4224		Conserved hypothetical protein	up	up	-	-	-	-	-	-	-	-	-	-
Iron metabolismd
Dshi_0564		Protein of unknown function DUF1111	-	up	-	-	-	-	-	-	-	-	-	-
Dshi_0573	hmuT	Hemin-binding periplasmic protein HmuT	-	up	up	up	-	-	-	-	-	-	-	-
Dshi_1660		Transcriptional regulator	-1.7817	-1.99101	-2.80731	-1.73482	-0.0596955	-0.898273	-0.593232	-0.750765	-1.22948	-1.00022	-2.26167	-2.78173
Dshi_2839		Conserved hypothetical protein	0.265408	1.86612	1.93364	1.8615	1.57948	0.878497	0.946728	0.22295	0.30755	0.498649	1.43934	1.24001
Table S2 | Continued
Locus_tag	Gene name	Functionb	Hydrogen peroxidec				Diamidec				Paraquatc
			30'	60'	120'	180'	30'	60'	120'	180'	30'	60'	120'	180'
Proteins specifically changed by only one stimulus -Hydrogen peroxide-
Lipid transport and metabolismd
Dshi_0131	accD	Acetyl-CoA carboxylase	0.632866	0.173402	0.103802	-0.00725674	-0.460302	-0.241898	-0.0357576	-0.0392843	0.290264	-0.280468	-0.523168	-0.0903806
Dshi_0373	fadD3	Acyl-CoA synthetase	0.144451	-0.48891	1.17522	1.21849	0.0328546	-0.359551	0.0782974	0.663265	0.172518	0.983871	0.0969246	0.17544
Dshi_0428	phaC	Poly(3-hydroxyalkanoate) polymerase	-	up	-	-	-	-	up	up	-	-	-	-
Dshi_1301	mccA	Carbamoyl-phosphate synthase L chain	-0.355515	-0.267965	0.808086	0.977286	-0.0238152	-0.369631	-0.257089	-0.116396	-0.00839239	0.281216	-0.216665	0.159239
Dshi_1304	mvaA	Enoyl-CoA hydratase/isomerase	-0.260637	-0.350864	0.561106	1.50988	-0.435381	-0.7796	0.112021	0.163033	-0.557083	0.0924138	-0.711585	-0.0304783
Dshi_1504	lpxB	Lipid-A-disaccharide synthase	-	up	-	-	up	up	-	up	-	-	-	-
Not assignedd I
Dshi_0612		Beta-lactamase domain protein	1.10683	1.94233	1.11419	2.20595	up	up	up	up	-	-	-	-
Dshi_0889		Alanine racemase domain protein	0.155328	0.603794	0.633581	0.477872	-0.21564	-0.619308	0.307042	0.00623587	-0.596268	-0.542291	-0.77864	-1.01813
Dshi_0945		Peptidoglycan-binding domain 1 protein	-1.22909	down	-1.95318	-1.44423	0.439225	1.86017	0.220745	-0.219855	down	-0.784395	down	-0.364861
Dshi_0967		Fumarylacetoacetate (FAA) hydrolase	-0.658906	-0.260743	0.516611	0.286743	1.72774	1.43955	-0.286119	0.450352	-	-	-	-
Dshi_1700		Short-chain dehydrogenase/reductase family	0.130228	0.193842	1.68134	2.17107	-0.24394	-0.629839	0.341735	0.132276	-0.369875	-0.0396372	-0.481699	-0.102791
Dshi_1817		Pirin-like protein	-1.36783	-1.54022	-1.57832	-1.06603	-0.28122	-0.982205	-0.0485897	-0.115767	0.763667	0.347515	-0.174495	-0.128812
Dshi_1944		Putative methyltransferase	-0.977057	0.00837315	-0.11788	-0.275739	0.135458	0.0151258	-0.114845	-0.289149	-0.288266	-0.516371	-0.279909	-0.162547
Table S2 | Continued
Locus_tag	Gene name	Functionb	Hydrogen peroxidec				Diamidec				Paraquatc
			30'	60'	120'	180'	30'	60'	120'	180'	30'	60'	120'	180'
Proteins specifically changed by only one stimulus -Hydrogen peroxide-
Not assignedd II
Dshi_2182		Putative 3-oxoacyl-[acyl-carrier-protein] reductase	-0.168256	-0.0952179	-0.387395	-0.7467	-0.187117	-0.0633359	-0.10205	0.113873	-0.185987	0.16442	0.0516665	0.328625
Dshi_2218		Putative Acyl-CoA thioester hydrolase	up	up	up	up	-0.644216	0.0688389	-0.274808	-0.0586328	up	up	up	up
Dshi_2687		Putative pseudoazurin precursor	up	up	up	up	-	-	-	-	-	-	-	-
Dshi_3582	ptsN	PTS IIA-like nitrogen-regulatory protein PtsN	-0.68608	0.548039	0.883244	1.20121	1.6431	0.889902	-0.171826	0.3508	-0.546247	-0.15255	-0.782152	-0.361269
Dshi_4157		Flavin-containing monooxygenase, putative	0.0735207	0.119206	1.06857	1.34306	-0.00740984	0.26762	0.595623	0.902007	0.124227	0.112529	-0.188966	0.403404
Nucleotide metabolismd
Dshi_3797		Asp/Glu/Hydantoin racemase	-	-	up	-	-	-	-	-	-	-	-	-
Protein fated
Dshi_0169		Putative glutathione S-transferase	0.602965	0.519428	0.873713	0.781229	-0.659104	-1.31183	-0.0736443	-0.186564	-0.297978	-0.153061	0.0232937	-0.266802
Dshi_3487	hslO	33 kDa chaperonin	0.973863	0.858753	0.992324	0.727451	0.811912	0.811106	0.65432	0.449151	-0.0797419	-0.0987289	0.523678	0.930429
Table S2 | Continued
Locus_tag	Gene name	Functionb	Hydrogen peroxidec				Diamidec				Paraquatc
			30'	60'	120'	180'	30'	60'	120'	180'	30'	60'	120'	180'
Proteins specifically changed by only one stimulus -Hydrogen peroxide-
Replication, recombination and repaird
Dshi_0102	dnaE1	DNA polymerase III, alpha subunit	up	up	up	up	-	-	-	-	-	-	-	-
Dshi_1643	recA	Bacterial DNA recombination	0.968211	1.54092	1.60697	1.67699	0.537198	0.355063	0.245786	0.148614	-0.0608846	-0.117047	0.493426	0.575093
Dshi_1803	lexA	LexA repressor	-0.2614	-0.289902	-1.08306	-1.04072	-0.583535	-0.595758	-0.0878956	-0.0252787	0.107484	0.445626	-0.514422	-0.66197
Dshi_1809	uvrA	UvrABC system protein A	0.102769	0.411072	0.755769	1.00911	0.233518	-0.506059	0.0983835	-0.102598	-0.650282	-0.171822	-0.387437	-0.310615
Dshi_2483	uvrD	DNA helicase II	0.237174	0.828963	1.22847	1.3234	-0.328563	-0.404855	-0.014289	0.352295	0.429419	1.11828	0.230145	0.553366
Secretion systemd
Dshi_3983/ Dshi_3648	virB8	P-type DNA transfer ATPase VirB11	-	up	-	-	0.385459	down	-0.184586	0.503766	-	-	-	-
Stress proteind
Dshi_0335	merA	Putative mercuric reductase MerA	1.50061	1.13948	2.23126	2.85809	-0.296814	0.0221102	-0.810402	-0.284412	-0.861063	0.479757	0.0839896	0.0304345
Dshi_1840		Hypothetical protein	1.01322	0.877744	0.777631	0.741899	0.273544	0.880366	0.342969	0.0771486	0.659051	0.496107	0.541999	-0.292462
Dshi_2522		Putative peroxiredoxin	3.91115	4.05242	3.63092	3.30015	0.477133	0.257173	0.343265	0.242458	-0.145888	0.41198	0.576511	0.519896
Dshi_2984		Hypothetical protein	-0.30939	0.492704	0.963182	1.04272	-0.352739	-0.258358	-0.0128418	-0.102406	-0.293707	-0.00826862	0.0907063	0.346189
Dshi_3285	trx	Putative thioredoxin	-0.111957	-0.029781	1.25112	2.44581	-	-	-	-	down	0.861159	0.606524	-0.0161218
Table S2 | Continued
Locus_tag	Gene name	Functionb	Hydrogen peroxidec				Diamidec				Paraquatc
			30'	60'	120'	180'	30'	60'	120'	180'	30'	60'	120'	180'
Proteins specifically changed by only one stimulus -Hydrogen peroxide-
Transcription/transcriptional regulatord
Dshi_0038		Two component transcriptional regulator	0.247654	0.628945	0.892659	0.801983	0.264607	0.409077	-0.251624	-0.359	-0.334802	0.00772936	0.0620601	0.516214
Dshi_3804		Transcriptional regulator	up	-	-	-	down	-1.31139	0.536191	0.59176	-	-	-	-
Translationd
Dshi_0261	rplA	50S ribosomal protein L1	0.510808	-0.40888	-0.492861	-1.04699	0.281005	-0.104583	-0.35314	-0.257275	0.403425	-0.0560367	0.706211	0.367245
Dshi_1465		GCN5-related N-acetyltransferase	-	-	up	-	-	-	-	-	-	-	-	-
Dshi_0375	livG	High-affinity branched-chain amino acid	-0.885621	-1.30184	0.81079	1.19691	0.20077	-0.487185	0.10805	0.263723	-	-	-	-
Transporterd
Dshi_0546	ugpC2	ABC-type sugar / sn-glycerol-3-phosphate import protein	-0.139543	-0.590674	0.0728576	-0.0291438	0.347985	0.0581946	-0.192663	0.294104	-0.0628864	0.476938	-1.24726	-0.963884
Dshi_2433	rbsA1	Ribose import ATP-binding protein	-	up	-	-	-0.232966	down	0.0515054	0.252956	down	down	down	0.0872929
Dshi_3913	trkA	Potassium uptake system protein TrkA	-	up	-	-	-	-	-	-	-	-	-	-
Dshi_4076		Capsule polysaccharide export protein	up	-	up	-	-	-	up	up	-	-	-	-
Table S2 | Continued
Locus_tag	Gene name	Functionb	Hydrogen peroxidec				Diamidec				Paraquatc
			30'	60'	120'	180'	30'	60'	120'	180'	30'	60'	120'	180'
Proteins specifically changed by only one stimulus -Diamide-
Amino acid metabolismd
Dshi_1022	aroA	3-phosphoshikimate 1-carboxyvinyltransferase	0.0886859	-0.509123	-0.278407	-0.282439	-1.27862	-1.50305	-1.209	-1.26302	-0.154223	0.810558	0.322242	-0.185838
Dshi_1696		Alpha-IPM synthetase/homocitrate synthase family	0.168462	-0.172147	-0.015087	-0.0767362	-0.608376	-0.641501	-0.217376	-0.24448	0.474202	0.342401	-0.308109	-0.601778
Dshi_1800	trpC	Indole-3-glycerol phosphate synthase	-0.00314044	-0.0118725	0.433885	0.272143	-0.926682	-0.816133	-0.0777089	0.119702	0.152747	0.26404	-0.0104345	-0.127262
Dshi_1870		Putative glutamine amidotransferase	-	-	-	-	up	-	up	up	-	-	-	-
Dshi_2114		Putative sarcosine oxidase, gamma subunit	-	-	-	-	up	-	-	-	-	-	-	-
Dshi_2117	soxB	Sarcosine oxidase subunit beta	-	-	-	-	-	-	up	up	-	-	-	-
Dshi_2161	cysE	Serine O-acetyltransferase	0.0864071	-0.0678384	-0.127372	-0.190627	0.584068	0.349024	0.073386	-0.135407	1.16359	1.10322	1.13221	1.06244
Dshi_2273		Homoserine dehydrogenase	-0.0587348	0.0803395	0.133806	0.180025	-0.713881	-0.772616	-0.0551178	-0.165418	-0.0239874	0.430856	-0.0862206	0.043591
Dshi_2837		Aminotransferase	0.298826	-0.0847729	-0.418725	-0.529324	-0.347811	-1.39052	-0.00955611	-0.183909	-0.6099	-0.378388	0.0380724	0.0887669
Dshi_2967		Bifunctional enzyme involved in glycine degradation	-	-	-	-	up	-	up	up	down	down	down	0.0390984
Table S2 | Continued
Locus_tag	Gene name	Functionb	Hydrogen peroxidec				Diamidec				Paraquatc
			30'	60'	120'	180'	30'	60'	120'	180'	30'	60'	120'	180'
Proteins specifically changed by only one stimulus -Diamide-
Carbon and energy metabolismd
Dshi_0324	argB	Acetylglutamate kinase	0.193788	-0.0305664	-0.0427698	-0.110834	-0.686163	-0.275399	-0.110459	-0.147375	0.122069	0.332059	0.397509	0.446318
Dshi_1212	coxL2	Carbon-monoxide dehydrogenase, large subunit	-	-	-	-	down	down	down	down	-	-	-	-
Dshi_1430		Aldehyde dehydrogenase	-	-	-	-	-	-	up	-	-	-	-	-
Dshi_1726	nagZ	Beta-hexosamidase	-0.15193	-0.0221256	0.40821	0.584377	-0.670438	-0.633589	0.264044	0.232314	-0.626009	0.067365	-0.805898	-0.0328906
Dshi_1820		Putative mannosyl-3-phosphoglycerate phosphatase	-	-	-	-	-	-	-	up	-	-	-	-
Dshi_2673	exaA	Quinoprotein ethanol dehydrogenase precursor	-0.436194	0.189354	-0.351652	-0.163181	-0.228842	-0.15482	-0.933519	-1.26289	0.701223	-0.0954161	-0.00181336	-0.272911
Dshi_2738	rpiA	Ribose-5-phosphate isomerase A	0.0401717	-0.118382	0.0691506	-0.344055	-0.961413	-1.07303	0.0740762	-0.0214089	0.409173	0.363185	0.277005	0.259217
Dshi_2876	mdh	Malate dehydrogenase	0.406593	0.0601931	-0.107058	-0.154498	-0.130734	0.0850865	-0.591664	-0.302389	0.251393	-0.217649	0.049422	0.175411
Dshi_3313		Conserved hypothetical protein	0.0345809	-0.121867	-0.273871	-0.142967	-0.296194	-0.956503	-0.124708	-0.046972	0.0193239	0.118562	0.136141	0.46516
Dshi_3553	acs	Acetyl-coenzyme A synthetase	-1.02026	-0.0228219	-0.413985	-0.30136	-0.67533	-0.447934	1.95702	2.13069	-1.20472	down	-2.34695	-0.576172
Cell cycle control, cell division, chromosome partitioningd
Dshi_0594	mreC	Rod shape-determining protein MreC	1.32121	0.460788	0.732928	-0.478733	-0.78715	0.130919	0.0635843	0.452456	-1.39921	-2.16741	-2.22287	-0.539546
Dshi_3055		Protein of unknown function DUF214	0.517853	0.048443	0.450295	0.383973	0.0242792	-0.147673	0.491121	0.986181	0.310278	1.01714	0.215392	0.72984
Table S2 | Continued
Locus_tag	Gene name	Functionb	Hydrogen peroxidec				Diamidec				Paraquatc
			30'	60'	120'	180'	30'	60'	120'	180'	30'	60'	120'	180'
Proteins specifically changed by only one stimulus -Diamide-
Cell wall/membrane/envelope biogenesis/integrityd
Dshi_2317	cfa	Cyclopropane-fatty-acyl-phospholipid synthase	-0.203532	-0.374081	-0.32485	-0.21979	-0.833493	-1.09914	-0.415833	-0.507644	0.338301	0.364881	0.103669	-0.0817745
Dshi_2472	ftsI2	Peptidoglycan synthetase ftsI precursor	-0.162386	0.129088	0.50402	-0.65326	-1.10967	-1.98204	-0.0603531	-0.202503	-0.361034	down	down	down
Electron transportd I
Dshi_0442	atpA1	ATP synthase F1, alpha subunit	-	-	-	-	down	down	-0.780297	-0.252742	-	-	-	-
Dshi_0508		Cytochrome c class I	-	-	-	-	up	-	-	-	-	-	-	-
Dshi_1313	nuoE	NADH-quinone oxidoreductase, E subunit	0.0877267	-0.378897	-0.328406	-0.414795	-0.635171	-1.20933	0.039574	0.0910867	-0.393567	-0.166819	-0.250822	0.289295
Dshi_1324	nuoJ	NADH-ubiquinone/plastoquinone oxidoreductase	-	-	-	-	-	-	-	up	-	-	-	-
Dshi_2663		Hypothetical protein	-1.07233	-0.478999	-0.818565	-0.71764	0.741035	0.78226	-0.135028	-0.112014	0.456048	0.0988241	0.764671	-0.167122
Dshi_2807		Cytochrome c	-	-	-	-	up	-	-	-	-	-	-	-
Dshi_2934	atpD2	ATP synthase subunit beta	-0.156372	-0.251266	-0.356145	0.0112031	-0.177442	-0.253827	-0.593598	-0.611512	0.0935563	-0.105818	0.269843	0.0539697
Dshi_3277	petB	Cytochrome b	-	-	-	-	-	-	up	up	-	-	-	-
Table S2 | Continued
Locus_tag	Gene name	Functionb	Hydrogen peroxidec				Diamidec				Paraquatc
			30'	60'	120'	180'	30'	60'	120'	180'	30'	60'	120'	180'
Proteins specifically changed by only one stimulus -Diamide-
Electron transportd II
Dshi_3408	cycH	Cytochrome c-type biogenesis protein CycH	0.243339	-0.0606458	0.371298	0.17894	-0.169324	0.194524	0.37034	0.926775	-0.123764	0.289022	0.139448	0.0396238
Dshi_3590		Ubiquinone dependent NADH dehydrogenase	0.114787	-0.120938	-0.0289178	-0.0669524	-0.571619	-0.6147	0.0120723	0.159468	0.329871	0.479873	0.289908	0.396337
Dshi_4051/ Dshi_3775	ccmF	Cytochrome c biogenesis protein CcmF	-	-	-	-	-	-	up	up	-	-	-	-
Dshi_4055/ Dshi_3779	dsbD	Cytochrome c biogenesis protein DsbD	-	-	-	-	-	-	up	up	-	-	-	-
Hypothetical proteind I
Dshi_0005		Hypothetical protein	0.304936	0.335384	0.111474	-0.251668	-0.852844	-1.5241	-0.31376	0.342634	-	-	-	-
Dshi_0029		Protein of unknown function DUF1159	up	up	up	-	-0.656553	-1.80598	0.0538506	-0.198299	-0.719486	down	-1.47612	-0.482002
Dshi_0056		Conserved hypothetical protein	0.265733	0.0137944	-0.79074	-0.201101	-1.62897	-0.750743	-0.0492806	-0.662082	0.130868	0.252474	0.0691662	-1.2345
Dshi_0127		Conserved hypothetical protein	-	-	-	-	-	-	up	-	-	-	-	-
Dshi_0195		Conserved hypothetical protein	-	-	-	-	up	up	-	up	-	-	-	-
Dshi_0256		Hypothetical protein	-	-	-	-	-	-	-	up	-	-	-	up
Dshi_0360		Conserved hypothetical protein	0.0093135	-0.65948	-0.062661	-0.425135	-0.699552	-0.364134	0.0815715	0.293731	-0.229768	0.146318	-0.110692	0.217147
Dshi_0468		Conserved hypothetical protein	-0.973443	-0.070308	0.252031	-0.124563	-1.06113	down	0.589395	1.27713	-	-	-	-
Dshi_0469		Conserved hypothetical protein	2.49361	1.50603	0.0226531	1.55146	-1.43836	-1.03541	0.667249	0.314222	-	-	-	-
Table S2 | Continued
Locus_tag	Gene name	Functionb	Hydrogen peroxidec				Diamidec				Paraquatc
			30'	60'	120'	180'	30'	60'	120'	180'	30'	60'	120'	180'
Proteins specifically changed by only one stimulus -Diamide-
Hypothetical proteind II
Dshi_0652		Conserved hypothetical protein	-0.254579	-0.241916	-0.196637	-0.594661	-0.983506	-0.756763	0.137391	-0.157966	0.320253	0.755697	-0.110612	0.0387871
Dshi_0724		Conserved hypothetical protein	-1.36712	-1.26205	-0.934317	down	up	up	-	up	-	-	-	-
Dshi_0751	ppk2	Protein of unknown function DUF344	-	up	up	-	down	down	-2.02439	down	0.569721	-	-	-
Dshi_0759		Conserved hypothetical protein	-	-	-	-	-0.955488	down	-0.591329	0.164333	-1.588	down	down	down
Dshi_0978		Conserved hypothetical protein	-0.325927	-0.200171	-0.807882	-0.401064	0.0598182	-0.811656	-0.32885	-0.464985	-0.622939	0.676029	0.111498	0.0696178
Dshi_0991		Conserved hypothetical protein	-0.312197	-0.872508	-0.0592006	-0.204337	up	-	up	up	-	-	-	-
Dshi_1068		Hypothetical protein	-0.64266	-0.610497	-1.08275	-0.579464	0.547558	0.455829	-0.631935	0.393934	-0.0285558	0.174724	0.0724212	-0.0726946
Dshi_1164		Conserved hypothetical protein	0.0286319	-0.126525	-0.332742	-0.777225	-0.949627	-1.47472	0.181955	0.59718	1.60584	1.26723	2.11161	1.52797
Dshi_1183		Conserved hypothetical protein	-	-	-	-	-	up	-	up	-	-	-	-
Dshi_1286		Conserved hypothetical protein	-0.185008	-0.505112	0.526951	-0.376259	0.178414	-0.174103	0.61772	1.47656	down	down	down	-0.431721
Dshi_1314		Conserved hypothetical protein	-0.0511612	-0.336074	-0.359104	-0.442675	-0.750261	-0.697882	0.228786	0.695841	0.778212	0.378675	0.955113	0.536897
Dshi_1351		Hypothetical protein	-	-	-	-	-	up	-	-	-	-	-	-
Dshi_1356		Conserved hypothetical protein	-0.0988101	-0.408244	0.156102	-0.334614	-0.66085	-1.63731	-0.0307051	-0.0168109	-1.69763	-1.01224	-1.0218	-0.969555
Dshi_1392		Conserved hypothetical protein	-0.444505	0.877802	-0.230629	-1.6217	2.86068	2.26112	-1.06778	-1.17256	-2.05128	-0.457949	-1.64517	-1.07453
Table S2 | Continued
Locus_tag	Gene name	Functionb	Hydrogen peroxidec				Diamidec				Paraquatc
			30'	60'	120'	180'	30'	60'	120'	180'	30'	60'	120'	180'
Proteins specifically changed by only one stimulus -Diamide-
Hypothetical proteind III
Dshi_1519		Hypothetical protein	-1.00913	-0.456666	-0.352558	-0.507498	0.258935	0.0701783	-1.38957	-0.541142	-	-	-	-
Dshi_1675		Hypothetical protein	-0.0507933	0.456845	-0.191072	-0.309956	2.39097	0.705926	-0.07425	-0.115041	-	-	-	-
Dshi_1892		Conserved hypothetical protein	0.819075	0.845798	0.737049	0.450881	0.0023572	-0.293265	0.948185	0.793971	-0.0937164	0.792356	0.321858	-0.421439
Dshi_1992		Hypothetical protein	-	-	-	-	-	-	up	up	-	-	-	-
Dshi_2013		Conserved hypothetical protein	1.16689	0.141391	0.624187	0.86188	-1.05171	-1.16754	-0.111558	-0.1201	0.200161	0.0406389	-0.297175	-0.43332
Dshi_2057		Conserved hypothetical protein DUF1178	-	-	-	-	up	-	-	-	-	-	-	up
Dshi_2185		Hypothetical protein	up	up	up	up	up	up	-	-	-	-	-	-
Dshi_2385		Hypothetical protein	1.75876	2.0507	0.869992	2.73693	-1.19422	-0.495513	-0.153505	0.0607232	-0.605306	0.0217026	-0.985041	0.200252
Dshi_2574		Hypothetical protein	0.683605	0.189093	-0.133387	-0.236462	-0.694673	-0.380879	0.0771797	0.305167	0.258858	0.605581	-0.190305	-1.09005
Dshi_2629		Hypothetical protein	-	-	-	-	-1.45895	-0.286272	0.68947	0.719636	-	-	-	-
Dshi_2722		Conserved hypothetical protein	-0.234377	0.227255	-0.281738	0.85609	1.69493	0.992458	0.056412	0.481266	-0.043694	-0.454615	-1.3909	-0.571743
Dshi_2783		Hypothetical protein	-	-	-	-	-	up	-	-	-	-	-	-
Dshi_2794		Conserved hypothetical protein	0.639557	0.481152	0.573374	0.168082	-0.990986	-0.723976	-0.33215	-0.162833	-0.561611	0.374745	-0.963839	-0.128441
Dshi_2811		Conserved hypothetical protein	0.266159	-0.301937	-0.819876	-0.44224	-0.22949	-1.01977	0.113783	0.282749	0.710527	0.434656	1.18267	2.09698
Table S2 | Continued
Locus_tag	Gene name	Functionb	Hydrogen peroxidec				Diamidec				Paraquatc
			30'	60'	120'	180'	30'	60'	120'	180'	30'	60'	120'	180'
Proteins specifically changed by only one stimulus -Diamide-
Hypothetical proteind IV
Dshi_2894		Hypothetical protein	1.00936	0.541529	1.06427	-0.0707337	-0.277099	-1.33099	0.176857	0.846141	-0.0792394	0.806724	-0.611106	-0.685882
Dshi_2912		Conserved hypothetical protein	-	-	-	-	-	-	up	up	-	-	-	-
Dshi_2940		Conserved hypothetical protein	0.369169	-0.0467005	0.215089	-0.0445723	0.657025	0.745951	-0.051684	0.53878	0.0491121	0.553289	0.00602069	0.190209
Dshi_2986		Conserved hypothetical protein DUF45	-0.135396	-0.365485	-0.500484	-0.427077	-0.837018	-0.886045	-0.445649	-0.383468	0.0264135	-0.075253	-0.341465	-0.603573
Dshi_3115		Hypothetical protein	-	-	-	-	up	up	-	-	-	-	-	-
Dshi_3156		Conserved hypothetical protein	0.0670241	-0.722735	-0.2533	-0.193287	0.927342	1.73565	-0.763171	-0.456787	-0.158437	-1.36272	-0.844636	-0.263229
Dshi_3273		Hypothetical protein	0.159921	0.335814	-0.0972182	-1.15701	down	down	0.485067	0.958944	-1.55904	-2.54951	-2.64122	1.42262
Dshi_3280		Hypothetical protein	-	-	-	-	up	-	-	-	-	-	-	-
Dshi_3336		Conserved hypothetical protein	-	-	-	-	up	-	-	up	-	-	-	-
Dshi_3475		Protein of unknown function DUF849	0.269272	0.0478654	0.116435	-0.0266902	-0.678606	-0.469567	-0.0999684	0.0398046	-0.170979	-0.0293681	-0.726781	-0.514268
Dshi_3633		Conserved hypothetical protein	-0.690411	-0.2631	-1.41355	0.0393637	1.64828	1.25408	-	-1.66179	down	-0.0597898	-0.407517	-0.686182
Dshi_4078		Hypothetical protein	-	-	-	-	-	-	up	-	-	-	-	-
Dshi_5003		Hypothetical protein	-0.111821	-0.312924	-0.361434	-0.898814	-1.59733	-0.542556	-0.389174	-0.221665	-0.242616	-0.48639	-1.56257	-0.541159
Table S2 | Continued
Locus_tag	Gene name	Functionb	Hydrogen peroxidec				Diamidec				Paraquatc
			30'	60'	120'	180'	30'	60'	120'	180'	30'	60'	120'	180'
Proteins specifically changed by only one stimulus -Diamide-
Iron metabolismd
Dshi_1069		Fe-S metabolism associated SufE	0.0291477	0.358214	0.183305	0.579394	1.24995	1.09275	-0.0791017	0.400982	-0.55799	-0.343486	-0.596814	-0.533286
Dshi_1730		Iron-sulfur cluster assembly accessory protein	0.677249	0.257172	-0.354748	0.48782	1.29365	1.11065	-0.182214	0.0953444	-1.05304	-0.620409	-1.31229	-1.68005
Lipid transport and metabolismd
Dshi_3723		Enoyl-CoA hydratase/isomerase	0.121021	0.0195431	0.208129	0.769621	-0.690039	-0.954282	0.960326	1.5544	-0.00740971	-0.0413524	0.139229	0.44232
Metabolism of cofactors and vitaminsd
Dshi_0039	ribA	GTP cyclohydrolase II	0.443466	0.424055	0.166436	-0.0181527	-0.64827	-0.150874	0.196947	0.12262	-0.268876	-0.728874	down	0.272114
Dshi_0239	nadX	Aspartate dehydrogenase	-0.427082	0.0457919	0.0479181	0.137595	0.774724	0.746147	0.160021	-0.0692935	-1.37275	-0.462392	0.919054	0.16324
Dshi_0911	thiE	Thiamine-phosphate diphosphorylase	-0.541899	-0.427626	0.0652193	0.608584	1.88659	1.65651	-0.112613	0.0944001	-0.592133	-1.15812	0.173134	-0.379956
Dshi_0915	thiD	Phosphomethylpyrimidine kinase	-0.406765	-0.00772435	0.223372	0.197175	0.69117	0.633171	-0.326557	-0.333975	0.401859	0.246291	0.393279	0.276124
Not assignedd I
Dshi_0092	rppH	NUDIX hydrolase	-0.465638	0.135252	0.350933	0.306719	3.47287	3.00049	0.159064	0.0535302	0.0995192	-0.624353	-0.525466	-0.716066
Dshi_0137		Endoribonuclease L-PSP	-0.864648	-0.123082	-0.512787	-0.0519601	1.47687	1.05431	-0.140612	0.187906	-0.261083	-0.405634	-0.295026	-0.212968
Dshi_0209		Uncharacterized P-loop ATPase protein UPF0042	0.731179	0.188591	0.626968	0.573118	-1.32545	-0.819167	0.0997035	0.0847548	-0.694358	0.229576	-1.11174	0.705771
Dshi_0338		Metallo-beta-lactamase family protein	0.684233	0.220574	0.311271	-0.662953	-1.8406	-0.757396	-0.148372	0.0985311	0.695028	0.413615	0.739717	0.424064
Table S2 | Continued
Locus_tag	Gene name	Functionb	Hydrogen peroxidec				Diamidec				Paraquatc
			30'	60'	120'	180'	30'	60'	120'	180'	30'	60'	120'	180'
Proteins specifically changed by only one stimulus -Diamide-
Not assignedd II
Dshi_0386	hutG	N-formylglutamate amidohydrolase	0.519691	-0.360093	down	down	-0.992883	-0.842713	0.190411	0.314501	down	-1.25041	-2.30242	-1.40703
Dshi_0466		Domain of unknown function DUF1745	-0.0985579	-0.283712	0.123014	0.389357	-0.637978	-1.27639	-0.0632146	0.0816236	-1.36224	0.306048	-0.74774	-0.560216
Dshi_0474		S-formylglutathione hydrolase	0.0972618	-0.327858	-0.0529025	-0.180749	-0.411554	-0.430819	0.0487515	1.06585	-0.619012	-0.136366	-0.286879	0.293423
Dshi_0590		D-isomer specific 2-hydroxyacid dehydrogenase	0.312399	0.680168	0.283854	-2.57073	-1.37271	-0.834736	-0.0257933	-0.137494	-0.138196	-0.37817	-0.0679714	-0.262679
Dshi_0701		Methyltransferase domain protein	-	-	-	-	up	up	-	-	-	-	-	-
Dshi_0844		Thioesterase superfamily protein	-0.313718	-0.287268	-0.15177	-0.00510324	2.07873	0.920126	0.226592	0.00210221	0.00389909	0.266503	0.232852	0.109451
Dshi_0924		Sporulation domain protein	0.462384	0.312712	0.236025	-0.324784	-0.967725	-0.379412	0.0539499	0.138902	-0.0934857	-0.162964	0.510459	0.377101
Dshi_1001	serA2	D-isomer specific 2-hydroxyacid dehydrogenase	0.783334	0.00706897	0.0880537	-0.740097	-1.12058	-1.46681	-0.508241	-0.379813	-0.180602	0.1841	-1.47958	-0.239515
Dshi_1007	catD	3-oxoadipate enol-lactonase	-0.574412	0.310096	0.552451	0.441219	0.160118	0.730764	0.0619943	0.087805	-0.436845	-0.307269	-0.94551	-0.700079
Dshi_1210	coxM	Molybdopterin dehydrogenase FAD-binding	-	-	-	-	-	-	up	up	-	-	-	-
Dshi_1240		SMP-30/Gluconolaconase/LRE domain protein	-	-	-	-	-	-	up	-	-	-	-	-
Dshi_1270		Oxidoreductase domain protein	0.0324042	-0.71699	-0.530706	-0.724183	-0.556564	-1.01747	-0.391008	-0.341353	-1.02792	0.516528	down	-0.376647
Dshi_1280		Aminotransferase class V	-0.0090273	-0.0318666	-0.259198	-0.237369	-0.638087	-0.693436	-0.235122	-0.193399	-0.206369	-0.0580436	-0.368618	-0.103763
Dshi_1495	uppS	Undecaprenyl diphosphate synthase	-0.515688	0.816415	0.678516	down	0.438384	1.17726	-0.569867	0.118842	-	-	-	-
Table S2 | Continued
Locus_tag	Gene name	Functionb	Hydrogen peroxidec				Diamidec				Paraquatc
			30'	60'	120'	180'	30'	60'	120'	180'	30'	60'	120'	180'
Proteins specifically changed by only one stimulus -Diamide-
Not assignedd III
Dshi_1523	yliI	Soluble aldose sugar dehydrogenase	-	-	-	-	up	-	-	-	-	-	-	-
Dshi_1586	mttb	Trimethylamine methyltransferase	-	-	-	-	-	-	-	up	-	-	-	-
Dshi_1825	pta1	Phosphate acetyl transferase	-	-	-	-	0.00879789	0.00727835	0.485304	1.03426	-	-	-	-
Dshi_1942		Putative GSCFA family protein	0.218661	-0.173464	0.39236	0.243457	-0.893093	-1.33424	-0.442852	-0.587782	-0.42358	-0.135789	-1.96334	-1.006
Dshi_1962		Putative modular PKS system	-0.0963532	-0.258173	-0.234689	-0.0641016	0.0104637	0.23145	-0.656647	-0.452304	0.0392964	0.284055	0.138157	0.0321473
Dshi_1963		Putative modular PKS system	-0.00237888	0.132315	-0.0462986	0.260064	0.231963	0.789675	-0.257827	-0.380728	0.132662	0.588959	0.288803	-0.129965
Dshi_1994		Putative glycosyltransferase	-	-	-	-	-	-	up	up	-	-	-	-
Dshi_2058		Short chain dehydrogenase / reductase	-0.679045	-2.44081	-0.444584	down	-1.07178	-1.55683	-0.326473	-0.0228389	0.234342	down	-0.790634	down
Dshi_2076		FAD-linked oxidase	0.632023	0.345448	0.267053	0.447701	-0.740907	-1.01075	-0.493331	-0.571419	-0.314566	-0.451845	-0.33618	0.189541
Dshi_2080	metF	5,10-methylenetetrahydrofolate reductase	-0.191008	0.244107	-0.340143	-1.01507	1.43349	0.749262	0.148244	-0.269718	-1.16327	-1.53637	-2.2205	-1.42802
Dshi_2130		Putative colicin V production protein	-	-	-	-	-	up	up	up	-	-	-	-
Dshi_2208		Putative D-alanyl-D-alanine	-0.354441	-0.310538	-1.39879	-1.20962	-0.807355	-0.431403	0.274306	0.459427	0.69649	0.657303	0.275721	0.11546
Dshi_2294		PQQ dehydrogenase family protein	-	-	-	-	-	-	-	up	-	-	-	-
Dshi_2546		Dehydrogenase	-	-	-	-	-0.567942	-0.424708	-0.761579	-0.143141	-	-	-	-
Table S2 | Continued
Locus_tag	Gene name	Functionb	Hydrogen peroxidec				Diamidec				Paraquatc
			30'	60'	120'	180'	30'	60'	120'	180'	30'	60'	120'	180'
Proteins specifically changed by only one stimulus -Diamide-
Not assignedd IV
Dshi_2586		HpcH/HpaI aldolase	-0.447553	-0.470711	-0.349626	-0.138144	0.764932	-0.0437251	-0.22069	-0.609621	0.998976	0.62001	1.21595	1.49105
Dshi_2759		Putative oxidoreductase	1.37372	-0.0638774	0.697681	down	-0.533856	-1.46174	0.479422	0.660134	down	down	-0.976631	-0.692696
Dshi_2788		UPF0173 metal-dependent hydrolase	-0.302007	-0.175156	0.105267	0.115968	0.692319	0.220578	-0.173844	-0.339249	0.266681	-0.437861	0.12599	0.127583
Dshi_2849		Short-chain dehydrogenase/reductase	0.212886	0.325931	0.182607	0.103214	0.814978	0.539593	0.163472	-0.00261116	0.290147	0.0510056	0.195257	0.589618
Dshi_2930		Putative 2-hydroxychromene-2-carboxylate isomerase	-1.93993	0.00357488	-0.870792	-0.0823554	up	-	-	up	down	down	down	-1.40198
Dshi_3057		MJ0042 family finger-like protein	0.358836	-0.031971	0.595977	0.399892	1.37187	1.35976	1.37764	1.63128	0.39074	0.475124	0.836727	0.802485
Dshi_3136		Putative lipoprotein	-	-	-	-	-	-	-	up	-	-	-	-
Dshi_3241	lpcC	Lipopolysaccharide core biosynthesis	1.32908	0.424142	0.587933	0.52807	-1.52279	-2.19928	0.17862	0.542391	0.483457	1.03027	-0.135339	0.412385
Dshi_3281		Putative endonuclease/exonuclease/phosphatase	-0.210712	0.0829296	-0.505808	-0.294759	-	up	-	-	-	-	-	-
Dshi_3330	yfdW1	Formyl-CoA transferase	-0.0780599	-0.288015	-0.289277	-0.500741	-0.973275	-2.94529	-0.349205	-0.104749	-1.48179	-0.170633	-2.63808	-0.833361
Dshi_3354		Predicted ATPase involved in cell division FtsE	-0.00946257	0.0290991	-0.0450759	-0.130946	-1.05502	-0.795392	-0.0494448	0.00475653	-	-	-	-
Dshi_3389		ATPase involved in chromosome partitioning	-0.210022	-0.342372	-0.485346	-0.255442	-0.205222	-0.748366	0.00134919	0.290609	-0.101712	0.0763711	-0.10274	-0.115852
Dshi_3514	crtE	Geranylgeranyl pyrophosphate synthetase	-0.555879	0.0726831	0.35657	-0.069053	0.362639	-0.337511	-1.60258	-1.64316	-0.921101	-1.14966	-2.47064	-1.57536
Dshi_3720	coxM	Carbon monoxide dehydrogenase medium chain	-0.21467	-0.413551	-0.11821	0.857608	-0.823951	-1.05119	1.46102	2.3881	0.478781	0.671585	-0.158643	0.713985
Table S2 | Continued
Locus_tag	Gene name	Functionb	Hydrogen peroxidec				Diamidec				Paraquatc
			30'	60'	120'	180'	30'	60'	120'	180'	30'	60'	120'	180'
Proteins specifically changed by only one stimulus -Diamide-
Not assigneddV
Dshi_3811	fahA	Fumarylacetoacetase	-0.447898	-0.116449	0.262959	0.259204	-1.50665	-1.33511	-0.333252	-0.0884901	-0.781221	0.172363	down	-0.603565
Dshi_3861	ugd	UDP-glucose 6-dehydrogenase	0.324897	0.125276	0.164564	0.10278	-0.623755	-0.692465	0.00289311	-0.0283419	0.0604938	0.454059	-0.405767	0.477528
Dshi_3872		Hemolysin-type calcium-binding repeat protein	-0.436494	-0.367924	-1.45661	-0.604246	-	up	-	-	-	-	-	-
Dshi_4136		Polysaccharide pyruvyl transferase	-0.0337338	-0.461362	0.0383497	0.222536	-0.859289	-0.465052	-0.0502051	0.35907	-1.68037	0.0932279	-0.971929	-0.449177
Nucleotide metabolismd
Dshi_0739	ppx	Ppx/GppA phosphatase	0.535066	0.186031	0.302563	-0.0329673	-0.701427	-0.482573	0.00709841	-0.202766	0.179316	0.0776737	0.450793	0.557812
Dshi_0998	ade	Adenine deaminase	-0.251158	-0.192612	-0.116406	-0.1909	0.53437	0.121249	-0.640547	-0.463642	-0.332367	0.215376	-0.374217	-0.0868481
Dshi_3203	allA	Ureidoglycolatehydrolase	-	-	-	-	up	-	-	up	-	-	-	-
Table S2 | Continued
Locus_tag	Gene name	Functionb	Hydrogen peroxidec				Diamidec				Paraquatc
			30'	60'	120'	180'	30'	60'	120'	180'	30'	60'	120'	180'
Proteins specifically changed by only one stimulus -Diamide-
Porphyrin and related pathwaysd
Dshi_0166	cobC	Threonine-phosphate decarboxylase	-0.31607	-0.0819179	-0.286425	-0.246645	-0.57252	-0.120095	-0.708419	-0.669123	-0.754415	-0.670657	-0.81544	-0.632164
Dshi_1512	ctaA	Putative cytochrome oxidase assembly protein	0.211781	-0.315475	0.0224602	-0.325775	-1.13695	-0.21679	0.804247	1.2527	-0.552976	0.901028	0.497564	-1.58896
Dshi_2637		Putative anaerobic magnesium-protoporphyrin IX	-1.9532	-1.98539	-	-	-2.80592	down	-3.83797	-2.99525	-1.67955	-0.453631	-2.5546	-1.50167
Dshi_3460	hemN3	Oxygen-independent coproporphyrinogen III	-0.121994	-0.124652	-0.436243	-0.400339	-1.57957	-1.51628	-0.443371	-0.34562	-0.426179	0.310623	-1.48069	-1.20056
Dshi_3513	crtD	Methoxyneurosporene dehydrogenase	0.541956	0.238611	0.47185	0.395033	-0.593161	-0.957922	-0.809039	-1.00572	-0.119366	0.30415	-1.54425	-0.0391057
Dshi_3517	bchX	Bacteriachlorophyllide reductase iron protein	-0.550866	-0.233912	-0.0916945	-0.0757142	0.526213	-0.228427	-0.876642	-1.02586	-0.917783	-1.06633	-1.74034	-2.08963
Dshi_3538	bchM	Magnesium-protoporphyrin O-methyltransferase	0.259113	-0.175968	0.403593	0.117885	-2.13788	-0.660533	-0.804726	-0.539373	-1.11906	-1.11502	-3.04296	down
Protein fated I
Dshi_0117	map	Methionine aminopeptidase, type I	-0.486283	0.161647	0.0589967	0.23789	0.812639	-0.0935103	-0.143017	-0.502678	0.257263	0.762961	0.666152	1.21624
Dshi_1229		Peptidase C26	-2.18492e-05	0.18984	0.319698	0.118474	-1.03383	-2.06253	0.100341	0.383778	-0.0687601	0.368954	0.0842092	0.0146092
Dshi_1540		Protease	-	-	-	-	1.41425	1.13727	2.16813	2.03371	-	-	-	-
Dshi_1706	msrB2	Peptide methionine sulfoxide reductase	0.152018	0.484548	0.383958	-0.0512973	1.47491	0.970058	0.0489306	-0.161594	-0.796464	-1.20341	-1.20515	-0.560585
Dshi_1773		Putative metalloprotease	-	-	-	-	up	up	-	-	-	-	-	-
Table S2 | Continued
Locus_tag	Gene name	Functionb	Hydrogen peroxidec				Diamidec				Paraquatc
			30'	60'	120'	180'	30'	60'	120'	180'	30'	60'	120'	180'
Proteins specifically changed by only one stimulus -Diamide-
Protein fated II
Dshi_3405	dsbA2	Thiol:disulfide interchange protein DsbA	-0.983766	-1.04331	-1.03908	-0.636917	0.545252	0.991473	-0.148057	0.092138	0.0286883	0.305462	0.196089	0.168227
Dshi_3470		Peptidase M48 Ste24p	-	up	-	-	-0.379985	-0.927605	0.21901	0.981217	-	-	-	-
Dshi_3554	adk1	Adenylate kinase	-0.44496	0.0640662	0.0698486	-0.0450989	1.56502	0.818458	-0.0560385	-0.230473	-0.897717	-0.529624	-0.814889	-0.89424
Dshi_3870		Peptidase S1 and S6 chymotrypsin/Hap	-	-	-	-	-	up	up	up	-	-	-	-
Replication, recombination and repaird I
Dshi_0028	mutY	A/G-specific adenine glycosylase	-	-	-	-	-	-	up	up	-	-	-	-
Dshi_0055	holA	DNA polymerase III, delta subunit	-0.0142823	-0.286893	-0.157111	-0.087237	-1.09195	-1.57927	-0.0748953	0.124111	-0.698775	0.195527	-0.797929	-0.418396
Dshi_0193	rpoZ	DNA-directed RNA polymerase, omega subunit	-0.840238	-0.742059	-0.198052	-0.763614	1.94964	1.31157	-0.0106424	0.865825	-0.279598	0.56327	-0.186599	0.474605
Dshi_0396		Recombinase	-	-	-	-	-	-	up	up	-	-	-	-
Dshi_0921		DNA-directed DNA polymerase	-1.37469	0.200971	-0.232349	-0.306217	-1.32825	-0.560251	-0.0438988	0.046146	down	down	down	0.906649
Dshi_1027	ihfB	Integration host factor, beta subunit	0.426907	-0.151757	-0.934954	-0.735179	-1.61871	-0.299901	0.0328249	-0.139018	-1.56132	-0.0489631	-1.21034	0.0774327
Dshi_1689		DNA-glycosylase family protein	-0.801441	-0.0856409	0.138305	-1.30911	down	-0.993437	-0.017311	-0.0408163	down	down	-0.862495	down
Dshi_3064	tag	DNA-3-methyladenine glycosylase 1	-0.524785	-0.563411	0.308548	down	-1.0944	-0.409525	0.577017	0.556491	-0.856988	1.04079	down	0.385709
Table S2 | Continued
Locus_tag	Gene name	Functionb	Hydrogen peroxidec				Diamidec				Paraquatc
			30'	60'	120'	180'	30'	60'	120'	180'	30'	60'	120'	180'
Proteins specifically changed by only one stimulus -Diamide-
Replication, recombination and repaird II
Dshi_3334	recQ	ATP-dependent DNA helicase RecQ	-0.266974	-0.302282	-0.0838299	-0.237255	-0.491244	-0.241727	-0.905131	-0.21353	-0.29881	0.470424	-1.02684	-0.620164
Dshi_3375	recF	DNA replication and repair protein RecF	0.499306	0.471576	-1.53488	-0.310448	1.65955	0.518646	0.43079	0.17288	0.164298	down	-0.269758	-1.0738
Stress proteind
Dshi_0727		Transcriptional regulator	-1.14115	-0.552775	-0.539222	-0.805097	-0.451171	-0.544078	1.11431	1.01017	-0.285614	-0.495342	0.774158	-0.0478535
Dshi_1442		Peroxidase	-0.351225	0.0828072	0.234838	0.817396	-1.81239	-0.873458	-1.62852	-1.2482	-0.272336	-0.050546	down	-1.13168
Dshi_2523		Putative hydrogen peroxide-inducible genes activator	-0.59854	-1.02097	-0.340314	-1.35105	-0.964962	-1.85184	-0.384223	0.246344	down	-0.00553842	-1.63353	-0.513465
Dshi_2838		Conserved hypothetical protein	-1.09955	0.195796	0.537574	0.112216	3.46729	3.03777	1.62813	1.89699	-0.821375	0.454682	0.147714	0.647469
Dshi_3308	gst1	Glutathione S-transferase	0.197053	0.292293	0.155589	-0.117939	-0.778493	-1.3342	0.196266	0.149179	down	-0.081826	-0.0843835	0.284156
Transcription/transcriptional regulatord I
Dshi_0252		Transcriptional regulator	-	-	-	-	up	-	-	-	-	-	-	-
Dshi_0414		GreA/GreB family elongation factor	-0.579774	0.0410598	-0.699683	0.550629	0.563798	1.05115	0.456283	0.667615	-0.451513	-0.0252447	-1.21725	-0.573371
Dshi_0550	deoR1	Transcriptional regulator	0.246366	-0.00403689	0.0326319	-0.15981	-1.01054	-0.58163	0.150884	0.0656629	-0.191157	0.0463774	-1.20351	-0.356408
Dshi_1005		Putative ribonuclease BN	-	-	-	-	-	up	up	up	-	-	-	-
Table S2 | Continued
Locus_tag	Gene name	Functionb	Hydrogen peroxidec				Diamidec				Paraquatc
			30'	60'	120'	180'	30'	60'	120'	180'	30'	60'	120'	180'
Proteins specifically changed by only one stimulus -Diamide-
Transcription/transcriptional regulatord II
Dshi_1034		Transcriptional regulator	-	-	-	-	-	-	-	up	-	-	-	-
Dshi_1197	dctB	Integral membrane sensor signal transduction histidine kinase	-	-	-	-	-	-	up	up	-	-	-	-
Dshi_1221		Transcriptional regulator	-1.25205	-1.21358	-2.00218	-0.5782	0.580371	-0.57252	1.01972	down	-	-	-	-
Dshi_1644		Histidine kinase	-	-	-	-	-	-	up	up	-	-	-	-
Dshi_1815		Putative transcriptional regulator	0.128458	-0.0947498	0.0746736	0.182661	-1.05644	-0.0169399	0.0844661	-0.0785744	0.272983	0.697146	0.380933	-0.208777
Dshi_2044		HTH-type transcriptional regulator	-	-	-	-	-	-	up	up	-	-	-	-
Dshi_2257	nrdR	Transcriptional repressor NrdR	0.451983	0.548874	-0.142591	0.406508	-0.917574	-0.564718	0.0403928	-0.39361	0.242969	0.259851	-0.523691	-0.115233
Dshi_2345		Two component transcriptional regulator	0.194865	-0.210691	-0.182645	-0.353693	-0.494137	-0.735008	-0.313838	-0.426035	0.336109	0.447281	0.0770492	0.108438
Dshi_2521		Transcriptional regulator	0.983507	-0.265862	0.72445	-0.0169379	-1.39728	-1.84183	0.0333538	-0.176064	-0.81157	0.848354	-0.354386	1.30184
Dshi_3015		Transcriptional regulator	-	-	-	-	-	-	up	-	-	-	-	-
Dshi_3151		Transcriptional regulator	-	-	-	-	-1.29843	-0.578065	-0.11659	0.0629347	-	-	-	up
Dshi_3189		Transcriptional regulator	-0.252906	-0.192278	-0.309992	-0.288994	-1.15209	-0.585048	-0.491668	0.0172767	-0.212611	-0.177194	-0.264748	-0.626043
Dshi_3432	regB	Sensor histidine kinase RegB	-	-	-	-	-	-	-	up	-	-	-	-
Table S2 | Continued
Locus_tag	Gene name	Functionb	Hydrogen peroxidec				Diamidec				Paraquatc
			30'	60'	120'	180'	30'	60'	120'	180'	30'	60'	120'	180'
Proteins specifically changed by only one stimulus -Diamide-
Translationd
Dshi_0285	rplB	50S ribosomal protein L2	0.299912	-0.556859	-0.492682	-0.486344	-1.25974	-0.756009	-0.130522	-0.261251	-0.116795	0.259792	-0.0498172	0.328774
Dshi_0303	rpmD	50S ribosomal protein L30	-0.146352	-1.02176	-1.86373	-1.01958	-2.08183	-2.3404	0.000282327	0.698134	-0.660141	-0.647936	-0.648087	-0.299273
Dshi_0736		GCN5-related N-acetyltransferase	-	-	-	-	-	-	-	up	-	-	-	-
Dshi_1463		GCN5-related N-acetyltransferase	-1.31658	1.01056	0.775376	0.296762	1.73518	-0.357808	-0.188785	-0.179367	-1.64969	-0.225711	-0.0703473	1.17388
Dshi_1645	rsmB2	rRNA (cytosine-C(5)-)-methyltransferase	-0.243518	-0.674778	0.0810573	-0.759746	-0.913437	-1.02211	-0.027586	0.0384132	-0.233628	-0.287095	-0.879861	-0.683353
Dshi_2785	gatA	Glutamyl-tRNA(Gln) amidotransferase	-0.239806	-0.369108	-0.347348	-0.366282	-0.454906	-0.57252	-0.692128	-0.532537	-0.209785	-0.815074	-0.502936	-0.0868505
Dshi_2948	rpsD	30S ribosomal protein S4	-0.154217	-0.400288	-0.626405	-0.609604	-0.512547	-0.610112	-0.142203	0.0116698	0.0842271	-0.277316	-0.250507	-0.148424
Dshi_3229		MiaB-like tRNA modifying enzyme	0.298536	-1.41894	-2.09276	down	-1.75105	-2.28253	-0.558132	-0.182309	0.452014	down	down	down
Dshi_3454	mnmE	tRNA modification GTPase TrmE	0.0575854	0.00520208	-0.0966298	-0.234968	-0.611498	-0.681968	-0.189822	0.0403771	-0.11732	0.218954	0.20777	-0.017137
Transporterd I
Dshi_0116		TRAP dicarboxylate transporter- DctP subunit	-0.626648	-0.11679	0.0072298	0.147423	0.634873	0.441356	-0.0596133	0.227554	0.537725	-0.403995	0.33855	0.536192
Dshi_0318	bztA	Glutamate/glutamine/aspartate/ asparagine ABC transporter	-0.975894	-0.186823	-0.32001	-0.108614	0.970644	0.672521	-0.150043	-0.17225	-0.480695	-0.544379	-0.214126	0.13813
Dshi_0381	livF1	High-affinity branched-chain amino acid	0.698952	-2.39909	1.34424	0.47363	-1.14619	-0.920896	0.249847	0.945081	-1.0264	-0.122091	0.0965297	down
Dshi_0478		Extracellular solute-binding protein family 3	-2.91922	-0.191872	down	0.030857	down	down	0.345661	1.17784	-	-	-	-
Table S2 | Continued
Locus_tag	Gene name	Functionb	Hydrogen peroxidec				Diamidec				Paraquatc
			30'	60'	120'	180'	30'	60'	120'	180'	30'	60'	120'	180'
Proteins specifically changed by only one stimulus -Diamide-
Transporterd II
Dshi_0607	dctP5	TRAP dicarboxylate transporter- DctP subunit	-1.06007	-1.10388	-1.15887	-0.3709	-	-	-	up	-	-	-	-
Dshi_0656	oppBC1	ABC peptide transporter	-	-	-	-	up	up	up	up	-	-	-	-
Dshi_0747	lolC	Lipoprotein releasing system	0.151212	0.158546	0.0966075	-0.525786	0.165578	0.00880531	1.00527	1.40538	-	-	-	up
Dshi_0885		Oligopeptide/dipeptide ABC transporter	0.167162	-0.126944	0.145177	-0.145823	-0.0673874	0.0721861	0.506029	0.824867	0.422607	0.129873	-0.0308122	0.0740326
Dshi_0930		Sodium/hydrogen exchanger	-	-	-	-	-	-	-	up	-	-	-	-
Dshi_0971		ABC transporter related	0.181551	0.0715356	0.540549	0.297692	-0.69675	-0.212439	0.376233	0.6339	down	down	down	0.109268
Dshi_1190		Permease YjgP/YjgQ family protein	-	-	-	-	-	up	-	up	-	-	-	-
Dshi_1345	tatC	Sec-independent protein translocase	-0.734517	-0.0418047	-0.391419	0.0581398	down	down	0.182578	0.691413	-	-	-	-
Dshi_1357		ABC transporter related	0.0379428	0.494357	0.82055	-0.70679	-0.448519	-1.03916	0.0170502	0.202976	down	down	-1.31114	-0.703553
Dshi_1408		Integral membrane sensor signal transduction	-2.29511	down	-0.872089	down	up	-	up	up	-	-	-	-
Dshi_1443		TRAP transporter solute receptor	-0.212506	0.0126534	-0.411074	0.257005	0.730915	1.03514	-0.110879	-0.175427	0.671466	-0.260043	0.505579	-0.102102
Dshi_1444		TRAP transporter	-0.445107	0.459067	0.217316	0.86922	0.0690797	1.09479	-0.0530117	0.652995	-1.52513	-0.390672	-1.83564	-1.26787
Dshi_1518		Hypothetical protein	-1.10343	down	-1.10519	-0.744955	0.635536	0.421278	0.974722	1.41993	-	-	-	-
Dshi_1536	pstB	Phosphate import ATP-binding protein	-0.00198412	-0.203711	-0.378699	-0.460636	-0.0722336	-1.11696	0.402008	0.779254	-0.264535	-0.678576	-0.399035	0.354178
Table S2 | Continued
Locus_tag	Gene name	Functionb	Hydrogen peroxidec				Diamidec				Paraquatc
			30'	60'	120'	180'	30'	60'	120'	180'	30'	60'	120'	180'
Proteins specifically changed by only one stimulus -Diamide-
Transporterd III
Dshi_1559		Major facilitator superfamily transporter	-	-	-	-	down	down	down	down	-	-	-	-
Dshi_1650		Inner membrane ABC transporter permease protein	-	-	-	-	-	-	up	up	-	-	-	-
Dshi_1709	mscS	Small conductance mechanosensitive channel	-0.0405294	-0.280863	-0.386656	-0.320765	-0.19207	-1.34002	0.140498	0.719223	1.33649	0.955118	0.615446	1.04411
Dshi_1946		Permease component of branched-chain amino acid transport system	-	-	-	-	-	-	up	up	-	-	-	-
Dshi_2379		Conserved hypothetical protein	0.44395	0.345383	0.736981	1.21835	up	-	-	-	-	-	-	-
Dshi_2476		Hypothetical protein	0.0600359	0.227439	0.754323	0.862181	0.775453	0.73206	0.824558	0.765652	-0.266727	-0.0319081	-0.869709	0.180771
Dshi_2582		LAO/AO transport system kinase	0.354662	-0.00724747	0.119231	0.0421601	-0.814626	-0.393723	0.242378	0.182102	-0.0338597	0.233557	-0.430749	-0.0349033
Dshi_2664		Hypothetical protein	-0.0749547	-0.26442	-0.371093	0.0373297	-0.263117	0.0213666	-0.343875	-0.599571	0.507579	0.376454	-0.369294	0.212587
Dshi_2671		Hypothetical protein	-0.544674	-0.256011	-0.775753	-0.71321	0.567461	1.53404	-1.0455	-1.47712	1.00869	0.695439	1.35426	0.15816
Dshi_2679		Putative ABC transporter permease	0.711558	-0.153558	0.502407	-0.054569	-	up	up	up	-	-	-	-
Dshi_3081		Efflux transporter	-	up	up	up	-	up	-	-	-	-	-	-
Dshi_3353		Predicted permease FtsX	-	-	-	-	-	-	up	up	-	-	-	-
Dshi_3483	modC	Molybdenum import ATP-binding protein ModC	-	-	-	-	-	-	up	-	-	-	-	-
Dshi_3585		ATPase	0.798216	0.825857	0.464424	-0.184662	-0.715276	-0.813331	0.157503	0.442047	down	0.346942	-0.544971	-0.381647
Table S2 | Continued
Locus_tag	Gene name	Functionb	Hydrogen peroxidec				Diamidec				Paraquatc
			30'	60'	120'	180'	30'	60'	120'	180'	30'	60'	120'	180'
Proteins specifically changed by only one stimulus -Diamide-
Transporterd IV
Dshi_3727		ABC transporter	-	-	-	-	-	-	-	up	-	-	-	-
Dshi_3728		ABC transporter	-	-	-	-	down	down	0.435785	1.5282	-	-	-	-
Dshi_3968		Cation efflux protein	-	-	-	-	-	-	up	up	-	-	-	-
Dshi_4186		ABC transporter, ATPase subunit	-0.453819	-0.274477	-0.0540747	0.00255101	-0.781834	down	0.266808	0.561943	-	-	-	-
Table S2 | Continued
Locus_tag	Gene name	Functionb	Hydrogen peroxidec				Diamidec				Paraquatc
			30'	60'	120'	180'	30'	60'	120'	180'	30'	60'	120'	180'
Proteins specifically changed by only one stimulus -Paraquat-
Amino acid metabolismd
Dshi_0153	dao	FAD dependent oxidoreductase	-0.367054	-0.30496	-0.103064	0.159305	0.157528	0.648513	-0.0616887	-0.124608	down	-1.13093	-0.190919	0.0196845
Dshi_0558	dadA	D-amino-acid dehydrogenase small subunit	-0.177376	-1.07686	0.575617	1.09928	-0.383129	-1.23546	0.403039	0.724269	0.394919	down	down	-0.860416
Dshi_0794	hisB	Imidazoleglycerol-phosphate dehydratase	0.151842	0.45786	-0.295125	-0.422039	0.0425783	-0.328057	-0.247108	-0.0925716	0.753856	0.378126	0.427032	0.988626
Dshi_2068	mtnP	Phosphorylase family 2	0.108765	0.584126	0.422692	0.189561	-0.166065	-0.0254718	0.190983	-0.137167	-1.55265	-0.806973	-0.53463	0.232844
Dshi_2639	carB	Carbamoyl-phosphate synthase large chain	0.213234	-0.0329404	-0.168667	0.107024	-0.227101	-0.453743	-0.567362	-0.793677	0.0750094	-0.123311	-0.174843	0.727176
Dshi_3040	dapB	Dihydrodipicolinate reductase	0.195509	-0.464209	-0.142796	-0.563856	-0.0448996	-0.0237315	-0.150023	-0.100545	0.529186	0.355806	0.650811	0.84882
Dshi_3317	serC	Phosphoserine aminotransferase	-0.219716	-0.257092	-0.161497	-0.0754986	-0.0173627	-0.144945	-0.0488274	-0.408484	-0.318379	-0.774334	-0.131909	0.168106
Dshi_3888		L-amino-acid oxidase	0.56985	-0.499952	0.451069	-0.0872522	-0.787454	-	-0.473614	-0.511775	0.982583	0.893209	0.133411	0.387792
Carbon and energy metabolismd I
Dshi_0213	pckA	Phosphoenolpyruvate carboxykinase	-0.487195	0.518077	0.0268609	0.219084	0.33593	0.293997	0.450783	0.260519	-0.47022	-0.737851	-0.143146	0.784131
Dshi_0434	arcC	Carbamate kinase	-	-	-	-	-1.25711	-0.608791	-0.691184	-0.150895	-	down	down	down
Dshi_0504	fdnG	Formate dehydrogenase alpha chain	-0.255795	-0.590103	-0.696847	-0.608414	-0.826963	-1.50136	0.190741	-0.144675	-0.636253	-0.727331	-1.45012	-1.41565
Dshi_0969	mtlK	Mannitol dehydrogenase domain protein	-0.0962157	-0.398352	0.356072	0.216432	-1.22215	-1.48153	-0.618451	-0.343551	-0.856853	0.640532	down	-1.34984
Dshi_1282	fdhA	Formate dehydrogenase, alpha subunit	-0.348141	-0.552989	-0.492826	-0.320848	-0.467132	-0.494486	0.603438	0.425597	-0.426555	-0.288091	-3.26044	-1.44632
Table S2 | Continued
Locus_tag	Gene name	Functionb	Hydrogen peroxidec				Diamidec				Paraquatc
			30'	60'	120'	180'	30'	60'	120'	180'	30'	60'	120'	180'
Proteins specifically changed by only one stimulus -Paraquat-
Carbon and energy metabolismd II
Dshi_1544		Short-chain dehydrogenase/reductase family	-1.19165	-0.181436	-0.60208	-0.273469	0.301703	-0.931732	0.659478	0.0571531	-1.21439	-0.85424	-1.79466	-0.230622
Dshi_2158	pdhA1	Pyruvate dehydrogenase E1 component subunit	0.103447	-0.0700771	-0.294302	-0.489121	-0.685942	-0.546487	-0.286376	-0.209356	-0.308621	-0.664617	-0.390051	-0.000554066
Dshi_2274	glpX	Fructose-1,6-bisphosphatase class II	-0.358617	-0.0989756	-0.244814	-0.162853	0.181218	0.208729	0.10793	0.164615	-0.596581	-0.666913	-0.306889	0.185435
Dshi_2659	coxL1	Carbon monoxide dehydrogenase large chain	0.0792569	-0.313051	-0.424021	-0.626999	-0.510751	-1.00603	-0.516364	-0.747646	0.832389	0.269565	-0.123955	-0.93722
Dshi_2660		Putative carbon monoxide dehydrogenase	0.271599	-0.0692691	0.0427252	-0.164594	-0.00706099	-0.926362	-0.647115	-0.235903	0.203321	0.167041	-0.860376	-1.08405
Dshi_2797		Carbohydrate kinase	0.629464	0.654549	0.662929	0.472182	-0.186007	0.0969065	0.122216	0.428617	0.582941	1.50974	1.3223	1.11999
Dshi_2855	mutB	Methylmalonyl-CoA mutase	0.03798	-0.0651564	0.148997	0.227823	0.042769	0.156628	-0.322369	-0.218517	1.14484	1.28977	0.759142	1.11062
Dshi_2865	sdhA	Succinate dehydrogenas flavoprotein subunit	0.558981	0.0946481	0.102386	-0.123167	-0.698493	-0.542763	-0.25379	0.14424	0.523162	0.287833	0.502413	0.617701
Dshi_3050	citE2	Citrate lyase subunit beta	-0.00794665	-0.146593	-0.189532	-0.154294	-0.0700386	-0.136245	-0.257348	-0.185422	0.786997	0.249063	0.377765	0.707283
Dshi_2416	ftsZ	Cell division protein	-1.02889	-0.0914508	0.526176	0.635589	-0.000244481	-0.0902998	-0.0205272	0.218071	-1.04451	-0.76112	-1.26555	-1.01107
Dshi_4213	parA	Partitioning protein ParA	-0.101879	-0.0776361	-0.0787768	0.252561	-0.182848	-0.270032	-0.549167	-0.152711	-0.706424	-0.903877	-0.266247	0.243779
Cell growth and deathd
Dshi_0024	dam	Adenine-specific methyltransferase	-0.949113	-1.34516	-0.857756	-0.926836	-1.07611	-2.04962	-0.315178	-0.127522	down	down	-2.44442	-1.73173
Table S2 | Continued
Locus_tag	Gene name	Functionb	Hydrogen peroxidec				Diamidec				Paraquatc
			30'	60'	120'	180'	30'	60'	120'	180'	30'	60'	120'	180'
Proteins specifically changed by only one stimulus -Paraquat-
Cell wall/membrane/envelope biogenesis/integrityd
Dshi_0150		Putative lytic transglycosylase catalytic	0.509009	0.339116	0.350366	0.33708	0.30266	0.190051	-0.187377	-0.167457	0.763175	0.908561	1.13912	1.29493
Dshi_3933/ Dshi_3595		ErfK/YbiS/YcfS/YnhG family protein	down	-2.19425	-2.52396	down	up	-	-	-	-	-	-	up
Electron transportd
Dshi_1233	pntA	NAD(P) transhydrogenase, alpha subunit	0.19325	-0.301043	-0.123009	-0.27638	-0.735193	0.00209349	0.175785	0.311275	0.82756	0.434649	0.755795	0.00707945
Dshi_1378		Quinone dependent NAD(P)H dehydrogenase	-0.20534	-0.809521	-0.249855	-0.0727383	0.0111499	-0.609802	-0.0354883	0.0519701	down	1.04483	0.516053	1.31201
Dshi_2804	soxA1	Diheme cytochrome c	-1.56827	-1.16163	-1.38124	-1.34958	0.484623	0.453069	0.551386	0.613558	1.97504	2.05763	2.24149	1.122
Dshi_3028	atpF2	ATP synthase F0	-0.00219649	-0.472387	-0.100256	-0.682457	0.147351	0.334656	-0.16281	0.679708	0.865292	-0.152022	1.83623	2.03489
Dshi_3194	nosZ	Nitrous-oxide reductase	-0.363935	-0.427079	-0.117348	-0.20293	-0.664513	-0.650787	-1.21041	-0.834522	1.14997	1.15366	0.101518	-0.0398047
Dshi_3525	pufC	Photosynthetic reaction center cytochrome c	-0.432481	0.155639	-0.333419	-0.182146	0.212381	0.270311	0.364384	0.368565	0.0459868	-1.90326	0.338187	-0.335976
Dshi_4054/ Dshi_3778		Cytochrome c biogenesis protein CcmI	-0.933282	-0.704478	-0.528205	-0.66716	0.86569	1.29712	0.504795	1.03263	down	down	down	down
Energy and sulfur metabolismd
Dshi_1152	cysH	Phosphoadenosine phosphosulfate reductase	0.345212	0.555851	-0.0230059	0.00999406	0.392084	-0.264802	-0.133744	-0.00599898	0.60583	0.48185	-2.25963	-2.51098
Dshi_1153	cysI	Nitrite/sulfite reductase hemoprotein	-0.285743	-0.163447	-0.283934	-0.243302	0.115591	-0.0229785	-0.342425	-0.247481	0.360676	-0.129397	-0.397303	-1.00266
Table S2 | Continued
Locus_tag	Gene name	Functionb	Hydrogen peroxidec				Diamidec				Paraquatc
			30'	60'	120'	180'	30'	60'	120'	180'	30'	60'	120'	180'
Proteins specifically changed by only one stimulus -Paraquat-
Hypothetical proteind I
Dshi_0045		Hypothetical protein	0.817896	1.27814	0.24185	0.862967	-0.891705	-0.378782	0.0311194	-0.247216	-0.572316	-0.743794	-2.0034	-1.06653
Dshi_0050		Protein of unknown function DUF955	-0.870742	-1.22846	-1.92404	-0.572692	-0.45063	-0.929857	-0.432138	0.18475	-1.35582	-0.462088	-1.53374	-0.979607
Dshi_0101		Hypothetical protein	-0.5577	-0.070257	0.0153145	0.0699378	-0.0134038	0.124864	-0.569446	-0.271922	-0.570517	0.227868	0.374286	1.15445
Dshi_0110		Protein of unknown function DUF188	-	-	-	-	-1.61004	-0.897817	-0.596167	-0.0225301	-0.856665	down	down	-1.44568
Dshi_0226		Protein of unknown function DUF1244	1.88865	1.03036	1.29361	2.77263	-0.150555	0.0114924	0.302385	0.000777334	-	-	-	up
Dshi_0485		Conserved hypothetical protein	0.16968	-0.7729	-0.139012	-0.63106	1.78842	1.14568	down	0.685183	up	-	-	up
Dshi_0487		Hypothetical protein	0.575768	-0.0774341	0.0351949	-0.446792	0.494942	1.63413	-0.265503	-0.0595401	0.952259	down	-0.0262178	-0.0824471
Dshi_0559		Protein of unknown function DUF1636	-	-	-	-	-	-	-	-	-0.692254	down	down	down
Dshi_0649		Conserved hypothetical protein DUF149	-0.164852	0.314662	0.303198	0.334897	-0.654371	-1.04822	0.236805	0.377282	-0.623203	0.919461	0.620756	1.36834
Dshi_1071		Protein of unknown function DUF74	down	-0.459768	-0.616541	-0.373243	-0.281968	0.00424883	-0.258107	-0.0797371	down	-0.200829	-0.974962	-0.836025
Dshi_1075		Protein of unknown function DUF1476	0.112889	0.0789707	-0.508753	0.0301479	-0.708428	-0.687552	-0.202217	-0.137014	-0.689157	0.197732	-0.414697	0.658791
Dshi_1267	iolB	Conserved hypothetical protein	-0.424502	-0.106736	-0.238765	-0.227354	0.072275	-0.023352	-0.0525387	-0.163234	-0.65115	-0.525166	-0.60564	-1.19496
Dshi_1287		Protein of unknown function DUF395 YeeE/YedE	-0.435301	0.176844	-0.432929	-0.260974	-1.07019	0.702488	0.378567	0.689735	0.542491	0.400347	0.38431	-1.5256
Dshi_1410		Protein of unknown function DUF442	0.59717	0.664188	0.495282	0.678707	-0.951371	-0.949649	-0.150286	-0.469339	0.108414	-0.0237463	-0.881114	-0.77166
Table S2 | Continued
Locus_tag	Gene name	Functionb	Hydrogen peroxidec				Diamidec				Paraquatc
			30'	60'	120'	180'	30'	60'	120'	180'	30'	60'	120'	180'
Proteins specifically changed by only one stimulus -Paraquat-
Hypothetical proteind II
Dshi_1419		Hypothetical protein	0.461223	-0.195471	-0.603019	-	-	-	-	-	-	-	-	up
Dshi_1459		Conserved hypothetical protein	0.563075	0.657917	0.701547	0.739296	-0.0583925	-0.820168	0.393143	0.578939	0.613778	0.494408	0.636412	0.968979
Dshi_1543		Hypothetical protein	0.0372382	-0.00370762	-0.0159239	-0.0140865	1.43083	1.30187	0.828039	0.769353	-1.63283	-0.691794	-0.787174	-0.71
Dshi_1588		Hypothetical protein	-0.535885	-0.730376	-0.572528	-0.0690622	up	up	-	up	-	-	-	up
Dshi_1619		Hypothetical protein	-0.510483	-0.740048	-1.23865	-0.801864	-0.850918	0.0448493	0.0486071	0.27052	0.5723	0.699398	0.790121	1.04525
Dshi_1674		Conserved hypothetical protein	0.549085	-0.0666325	-0.850051	-0.111696	-0.336443	-0.0621922	0.545586	0.163967	-1.33303	-0.865586	-2.38397	-0.703894
Dshi_1743		Hypothetical protein	-0.167531	-0.370436	0.233692	-1.9558	0.124392	-0.500591	-0.157067	-0.0239583	-0.438671	-0.73525	-0.632258	-1.0649
Dshi_1745		Hypothetical protein	0.628673	0.864073	0.17385	0.733312	-0.297156	-0.137519	0.22751	0.28249	-0.201164	-0.175291	-1.15606	-1.15342
Dshi_1823		Hypothetical protein	-0.087479	0.432307	0.352332	down	up	-	up	up	-0.320837	down	down	-1.14514
Dshi_1836		Hypothetical protein	-0.595562	0.51079	-0.23192	down	0.307798	-0.611713	-0.587831	-0.543983	down	down	down	1.63495
Dshi_1881		Conserved hypothetical protein	-	-	-	-	-1.24202	-0.983744	-0.00305944	0.521224	down	down	down	down
Dshi_1957		Hypothetical protein	-0.0556185	-0.420546	-0.529007	-0.364225	-0.770005	-0.728471	-0.573521	-0.39303	-0.439316	-0.765615	-1.0962	-1.47576
Table S2 | Continued
Locus_tag	Gene name	Functionb	Hydrogen peroxidec				Diamidec				Paraquatc
			30'	60'	120'	180'	30'	60'	120'	180'	30'	60'	120'	180'
Proteins specifically changed by only one stimulus -Paraquat-
Hypothetical proteind III
Dshi_1961		Hypothetical protein	0.254444	0.474207	-0.0380413	0.78171	0.330566	1.3431	0.835279	0.592463	0.534927	0.288417	0.0364631	1.67665
Dshi_1989		Hypothetical protein	0.755479	0.223236	0.0731053	0.340815	-0.953629	0.258356	0.340049	0.805009	0.409565	1.08726	0.746544	-0.229386
Dshi_2052		Conserved hypothetical protein	2.27479	2.80527	1.70511	1.24188	-	-	-	-	-	up	up	up
Dshi_2056		Hypothetical protein	-0.148186	-0.554494	-0.906107	-0.237364	-0.237325	-0.581874	-0.201418	-0.253406	-0.551049	-0.184737	-1.47087	-0.802585
Dshi_2059		Conserved hypothetical protein	up	-	up	up	0.510513	-0.125984	0.566355	0.0310612	down	down	down	down
Dshi_2133		Conserved hypothetical protein DUF1284	-	-	up	-	-0.0692961	-0.542493	-0.373807	0.501979	down	down	down	down
Dshi_2141		Conserved hypothetical protein	-0.0542292	0.653177	-0.175132	down	0.288685	-0.717369	-0.375418	-0.2228	down	down	-0.481362	0.603276
Dshi_2198		Hypothetical protein	-	-	up	-	-0.600406	-1.34449	-0.458899	-0.816717	up	-	-	up
Dshi_2259		Hypothetical protein	-0.832683	-2.21453	-2.42763	down	-0.363595	-1.19132	0.0620218	-0.319981	-	up	-	up
Dshi_2260		Hypothetical protein	1.06268	1.06124	0.482663	1.22877	up	up	up	up	-	-	-	up
Dshi_2331		Hypothetical protein	-	-	-	-	up	up	up	up	down	down	down	down
Dshi_2465		Conserved hypothetical protein	-0.617189	-0.183032	-0.442937	-0.0346773	-1.29523	-0.377753	-0.758267	-0.560556	-0.600912	-0.538707	-1.53734	-2.50645
Dshi_2725	ftsY	Hypothetical protein	0.210375	-0.135257	-0.0953538	-0.133658	-0.148001	-0.203759	0.303131	0.0130244	0.60316	0.527648	0.524388	0.602926
Table S2 | Continued
Locus_tag	Gene name	Functionb	Hydrogen peroxidec				Diamidec				Paraquatc
			30'	60'	120'	180'	30'	60'	120'	180'	30'	60'	120'	180'
Proteins specifically changed by only one stimulus -Paraquat-
Hypothetical proteind IV
Dshi_2750		Hypothetical protein	-	-	-	-	up	up	-	-	-	-	-	up
Dshi_2780		Hypothetical protein	-	-	-	-	-	-	-	-	-	up	-	up
Dshi_2782		Hypothetical protein	-0.153052	0.157233	-1.11842	0.434384	-0.759655	-1.27872	-1.12891	-1.01108	-1.52262	-0.221864	-1.14957	-1.12557
Dshi_2904		Hypothetical protein	-0.225095	-0.0800516	0.175164	0.993314	0.282273	0.766949	0.0534413	0.0363473	-	-	-	up
Dshi_2944		Conserved hypothetical protein	-0.357007	-1.48057	-0.771272	-1.12262	1.23952	0.0807065	0.67172	1.0942	-	-	-	up
Dshi_3077		Conserved hypothetical protein	0.626254	-0.288852	0.305662	-0.138369	-0.798577	0.0394654	0.384153	0.699778	down	down	down	down
Dshi_3290		Hypothetical protein	0.595423	2.98523	3.48821	3.79125	up	up	-	up	-	-	up	up
Dshi_3333		Protein of unknown function DUF328	-0.551959	-1.05922	-0.770904	-0.849563	-0.776566	-0.438503	-0.173049	-0.0820929	-1.10206	-1.2891	-2.71927	-2.56485
Dshi_3412		Protein of unknown function DUF55	0.623237	0.411937	-0.0998679	-0.215218	-0.235379	-1.53151	-0.0767924	-0.421415	-0.548842	0.455128	0.527645	1.35781
Dshi_3434		Protein of unknown function UPF0079	up	-	up	up	0.111553	0.12351	0.161361	-0.00380579	-0.716122	-0.323379	-0.859974	-1.64812
Dshi_3852		Hypothetical protein	-	-	-	-	-1.36217	-0.934895	-0.391263	-1.26554	-	up	up	-
Dshi_3865		Hypothetical protein	0.311473	1.22575	0.817698	0.82435	-0.565021	-0.745682	-0.266715	-0.126247	-	-	-	up
Dshi_3939/ Dshi_3601		Protein of unknown function DUF302	1.68432	1.4924	1.2119	0.637505	-0.206878	-0.410079	-0.00788465	-0.141126	down	-0.782459	-2.26318	-1.94762
Dshi_4190		Hypothetical protein	-	-	-	-	-0.741115	-1.75888	-0.514025	-0.50797	0.0519653	0.162696	-1.56627	-1.38473
Table S2 | Continued
Locus_tag	Gene name	Functionb	Hydrogen peroxidec				Diamidec				Paraquatc
			30'	60'	120'	180'	30'	60'	120'	180'	30'	60'	120'	180'
Proteins specifically changed by only one stimulus -Paraquat-
Iron metabolismd
Dshi_0565		Conserved hypothetical protein	3.07322	3.95485	4.01415	4.1633	down	4.94464	-0.281897	0.12558	-	up	up	up
Dshi_1011		Ferric uptake regulator	down	-2.35843	0.0327142	-0.379501	0.155121	-1.46671	-0.068245	-0.00720551	down	down	down	down
Dshi_1633	iscR	HTH-type transcriptional regulator	-0.581571	-0.554164	-0.184125	-0.40957	0.711939	0.804185	-0.221672	0.320454	0.157823	0.339418	1.21005	1.905
Lipid transport and metabolismd
Dshi_0188	ispH	4-hydroxy-3-methylbut-2-enyl diphosphate reductase	-0.417111	0.233085	0.015547	0.002315	-0.267015	-0.479688	-0.235561	-0.384391	-0.05916	-0.653332	-0.740285	-0.991695
Dshi_0839		Acyl-CoA dehydrogenase domain protein	1.25975	1.51043	0.62743	0.614331	0.833814	0.121165	0.306454	-0.68718	0.624597	0.912263	-0.748401	-1.47591
Dshi_3066	atoB	Acetyl-CoA acetyltransferase	-0.193017	0.111811	-0.0643683	-0.0941829	0.779155	0.346715	-0.285609	-0.293641	-0.972544	-0.863735	0.0133426	0.564041
Metabolism of cofactors and vitaminsd I
Dshi_1186	pdxA	4-hydroxythreonine-4-phosphate dehydrogenase	0.137889	0.0462821	0.117356	0.0928468	-0.424172	-0.238528	-0.192363	0.0190111	-0.672289	-0.274306	-0.81389	-0.488722
Dshi_1290	moaA	Molybdenum cofactor biosynthesis protein A	-0.0940353	0.105722	0.0341404	-0.156656	-0.459575	-0.793173	-0.155129	-0.204718	-0.735623	-0.630878	-1.40625	-1.45255
Dshi_2742	purA	Adenylosuccinate synthetase	-0.341993	-0.184523	-0.156151	-0.109017	-0.150022	-0.113038	0.0176377	0.043804	-0.701049	-0.52973	-0.22579	-0.291399
Dshi_2966	panB	3-methyl-2-oxobutanoate hydroxymethyltransferase	0.223102	0.408502	0.00256721	-0.0252075	-1.56495	-0.781811	0.0530198	0.0336761	0.874246	0.0565284	0.27923	0.627964
Dshi_4080/ Dshi_3877/ Dshi_3681		Thiamine biosynthesis protein ThiC	-0.179115	-0.213701	-0.32172	-0.365797	-0.274909	-0.583839	-0.194039	-0.192661	0.235093	-0.0777635	-0.50068	-0.984265
Table S2 | Continued
Locus_tag	Gene name	Functionb	Hydrogen peroxidec				Diamidec				Paraquatc
			30'	60'	120'	180'	30'	60'	120'	180'	30'	60'	120'	180'
Proteins specifically changed by only one stimulus -Paraquat-
Mobilome: prophages, transposonsd
Dshi_4081/ Dshi_3876/ Dshi_3680		Resolvase	-0.378132	0.899671	0.775526	0.588053	0.151844	-0.594442	0.0108849	0.338888	-0.532673	-0.768179	-1.21558	-1.67858
Dshi_4084		Resolvase	-0.713573	-2.1096	-1.36487	-	-0.933471	0.0900859	0.270716	0.0974747	-0.164549	-1.15477	-1.5461	-1.37738
Not assignedd I
Dshi_0042		Alanine racemase domain protein	0.347307	-0.157345	-0.200266	-0.415558	0.00272068	0.0931328	-0.120052	-0.0820022	-0.774665	-0.373723	-0.321653	0.501164
Dshi_0053		HI0933 family protein	0.83358	-0.13064	-0.151295	0.40124	0.954839	1.33142	0.383096	0.591752	-	-	-	up
Dshi_0220		Putative oxidoreductase NAD-/NADP-dependent	0.51949	0.637031	0.359526	0.390242	0.0864067	-0.471466	0.152844	0.395908	-1.13898	0.757156	0.202222	0.197125
Dshi_0429		Uncharacterized conserved coiled coil protein	-	-	-	-	-	-	-	-	-	-	-	up
Dshi_0666	fixH	Nitrogen fixation protein fixH	-	up	-	-	-0.696427	down	-0.642563	-0.285286	down	down	down	down
Dshi_0780		Alpha/beta hydrolase fold protein	0.528011	0.177175	-0.158067	0.246769	-0.771352	-0.455838	-0.6808	-0.470867	0.103949	0.0646846	-1.29181	-1.40835
Dshi_0781		Sterol-binding domain protein	1.93264	1.94626	0.993465	1.98885	-0.721553	-0.608025	-0.0814579	-0.139398	-1.22057	-0.382942	-1.69328	-1.63576
Dshi_0833		AMP-dependent synthetase and ligase	-0.47169	0.249206	-0.343081	0.295862	0.485292	0.464834	0.489063	0.49963	-0.961532	0.082119	-1.86376	-0.499822
Dshi_0855		Transglutaminase domain protein	-0.0017912	0.151542	-0.942471	-1.32551	-0.0670627	-0.473285	0.251172	0.523734	-	up	up	up
Dshi_1272		Oxidoreductase domain protein	0.279288	-0.261852	-0.32304	-0.320288	-0.670049	-0.726571	-0.698541	-0.298353	-0.727392	-0.313717	-1.20514	-0.482303
Dshi_1377		2OG-Fe(II) oxygenase	-0.211932	-0.0274953	-0.151589	0.0110702	-0.201423	-0.683886	-0.0529266	0.144205	-1.14915	-0.433645	-1.16065	-0.413291
Table S2 | Continued
Locus_tag	Gene name	Functionb	Hydrogen peroxidec				Diamidec				Paraquatc
			30'	60'	120'	180'	30'	60'	120'	180'	30'	60'	120'	180'
Proteins specifically changed by only one stimulus -Paraquat-
Not assignedd II
Dshi_1429		Short-chain dehydrogenase/reductase SDR	0.0606171	-0.348013	-0.108258	-0.582968	-0.185756	0.0746971	-0.0646899	0.143532	-0.502497	-1.23966	-0.914352	-0.484384
Dshi_1472		Phospholipid/glycerol acyltransferase	-2.18138	-0.520249	0.426656	0.211116	0.281313	-0.300707	0.678719	0.6054	down	down	down	down
Dshi_1565		Acylase precursor	0.328618	-0.0589094	0.173492	-0.0556278	0.64759	0.00541087	0.338101	0.873511	0.0360595	0.695506	0.299945	1.3336
Dshi_1595		Putative polyphosphate kinase 2	-0.00922175	0.200174	0.10921	0.059862	-0.125437	-0.159128	-0.180446	-0.10258	-0.688469	0.147171	-0.00814087	0.669338
Dshi_1673		Phosphatase	0.425007	1.91649	-0.382612	-0.45594	-1.18332	-1.08409	-0.414343	-0.377692	-0.911856	-0.132991	-0.488659	-0.58681
Dshi_1747	mmsA	Acylating methylmalonate-semialdehyde	0.165936	-0.164137	-0.105962	-0.255961	-0.45044	-0.177468	-0.378104	-0.418052	0.656709	0.157217	0.575103	0.510376
Dshi_1785	nrdJ	Vitamin B12-dependent ribonucleotide reductase	0.0906957	0.728464	0.0275732	-0.123941	-0.487331	-0.909061	-0.74552	-0.515173	-0.691294	-0.329684	-2.11381	-1.46738
Dshi_1828	xcs	Sulfoacetaldehyde acetyltransferase	0.041601	-0.136584	-0.444347	-0.453631	-0.0834907	-0.683111	-0.975933	-0.450338	-0.297521	-0.302206	-1.88302	-1.58492
Dshi_1891		Putative flavohemoglobin / bacterial hemoglobin	0.378471	0.409791	0.280053	0.566286	-0.160628	-0.443183	0.183285	-0.466082	-0.746856	-0.63626	-1.39677	-1.40324
Dshi_1917		Putative modification methylase	-0.335879	0.0102778	-1.02077	-0.475143	-0.593301	-1.58159	-0.329667	-0.690769	-1.30991	-0.689037	down	-2.08773
Dshi_1958		Putative NAD-dependent epimerase/dehydratase	-0.38896	-0.118804	-0.0526822	0.128269	-0.154237	-0.13714	0.22387	0.028676	0.390722	0.760268	0.0791132	-0.37911
Dshi_2135		Short chain dehydrogenase / reductase	0.194151	-0.0410545	0.269433	-0.212066	-0.113544	-0.213807	-0.538595	-0.310488	0.44459	0.382183	0.789387	1.2745
Dshi_2566		Putative bifunctional enzyme	-0.395068	-0.42212	-0.0514763	-0.320352	-0.634547	-0.538231	-0.376798	-0.180837	-1.35304	-0.295689	-1.31277	-0.768354
Dshi_2822		NUDIX hydrolase	-0.870186	-1.11561	-0.776131	0.936661	-	-	up	-	down	down	down	down
Table S2 | Continued
Locus_tag	Gene name	Functionb	Hydrogen peroxidec				Diamidec				Paraquatc
			30'	60'	120'	180'	30'	60'	120'	180'	30'	60'	120'	180'
Proteins specifically changed by only one stimulus -Paraquat-
Not assignedd III
Dshi_2925		Putative Haloacid dehalogenase-like hydrolase	-0.207986	0.113058	0.0320228	0.116688	-0.436768	-0.595157	-0.277916	-0.133871	-1.19773	-1.24624	-1.10649	-0.111606
Dshi_2981		Putative molydopterin binding oxidoreductase	-1.04417	-0.390192	-0.529852	-0.240433	0.924731	0.419836	0.155761	0.310267	0.0253917	-0.271931	0.256422	1.47062
Dshi_3022		PfkB domain protein	0.0552557	0.196083	0.274879	0.322433	-0.130754	-0.25326	-0.0711833	0.00861808	-1.03281	-1.96054	-1.39092	-0.823714
Dshi_3120	yfdW2	Formyl-coenzyme A transferase	0.898993	1.00108	1.55234	1.66827	up	up	up	up	0.674476	1.97299	0.179211	1.40842
Dshi_3244		Putative transglutaminase-like superfamily	-0.265952	-0.149075	-0.118725	-0.478091	-0.193689	-0.638738	-0.525021	-0.301621	-0.993687	-0.808499	-0.835742	-0.441733
Dshi_3268		Putative coenzyme F420 hydrogenase	0.126684	-0.680669	-0.824889	-0.409398	1.06188	0.108605	0.0586199	0.225945	down	down	down	-2.06502
Dshi_3321		CreA family protein	-1.14551	-0.843909	-0.595735	-0.62473	-	-	-	-	down	down	-0.739628	0.166476
Dshi_3427	rafI	Lipopolysaccharide 1	-	-	-	-	-1.66287	-1.81949	-0.835837	down	-	-	-	up
Dshi_3435		Aminoglycoside phosphotransferase	0.0964177	-0.04986	0.13138	0.0225542	-0.554499	-1.23888	-0.249781	-0.417168	-0.117529	-0.0455535	-1.20828	-0.802781
Dshi_3486		NUDIX hydrolase	-0.523284	-0.614826	-1.27728	down	-0.321671	down	-0.748942	-0.604047	-	-	-	up
Dshi_3506		Nitrilase/cyanide hydratase and apolipoprotein	0.0935951	-2.19032	-0.404341	-0.693241	0.948517	1.06732	0.581113	0.440852	down	down	down	down
Dshi_3712		Short chain dehydrogenase	0.288807	-0.389853	0.202035	-0.2856	-0.436568	-0.544705	-0.120709	-0.179704	0.527249	0.601332	0.786427	0.860351
Dshi_3832		Glucosylglycerol-phosphate synthase	0.26997	0.278562	0.794314	0.915374	-0.200211	-0.416023	-0.610562	-0.420915	-0.456475	-0.0258431	-2.6382	-2.80202
Table S2 | Continued
Locus_tag	Gene name	Functionb	Hydrogen peroxidec				Diamidec				Paraquatc
			30'	60'	120'	180'	30'	60'	120'	180'	30'	60'	120'	180'
Proteins specifically changed by only one stimulus -Paraquat-
Nucleotide metabolismd
Dshi_0831	upp	Uracil phosphoribosyltransferase	-0.0764495	0.268807	-0.134657	-0.131108	0.190775	0.164292	-0.131796	0.0495351	-0.908121	-0.136068	-0.527495	-0.760451
Dshi_0922	tmk	DTMP kinase	0.335466	0.598881	0.297021	0.0489428	-0.113021	-0.657751	-0.0177192	-0.108344	-0.485222	0.220885	-0.231135	-0.852586
Dshi_3091	pyrB	Aspartate carbamoyltransferase	0.273888	0.115783	-0.0261296	0.173572	-0.434232	-0.109598	-0.0165707	0.146585	0.775697	0.372147	0.226588	-0.0438025
Dshi_3094	pyrC1	Dihydroorotase	0.596459	-0.105383	-0.00729617	-0.543478	-0.804079	-0.165532	0.275387	0.152268	0.94862	0.406539	0.151368	-0.415423
Porphyrin and related pathwaysd I
Dshi_0165	cobD	Cobalamin biosynthesis protein CobD	1.36502	0.148539	0.686927	0.131121	-0.219394	-0.84002	0.514858	0.716917	-	up	up	-
Dshi_0541	hemN1	Oxygen-independent coproporphyrinogen III oxidase	0.958977	-0.0991794	-0.391443	-0.792458	-2.90525	-3.51166	-1.11647	-0.732013	-0.642263	-0.12487	-0.912141	-1.5901
Dshi_0659	hemN2	Oxygen-independent coproporphyrinogen III oxidase	-	-	-	-	0.104868	down	-0.848753	-0.0295387	down	down	down	down
Dshi_3516	bchC	2-desacetyl-2-hydroxyethyl bacteriochlorophyllide A dehydrogenase	-0.831169	-0.0781109	-0.178588	-0.250984	-0.0350651	-1.10196	-1.13004	-1.59978	-0.21186	-1.07783	-1.72978	-2.09008
Dshi_3518	bchY	Bacteriachlorophyllide reductase iron protein	-0.560473	-0.730189	-0.129681	-0.163096	-0.681301	-1.51403	-1.49812	-1.65819	-0.177127	-0.438041	-1.5987	-2.33404
Dshi_3519	bchZ	Bacteriachlorophyllide reductase iron protein	-1.05094	-0.0128856	-0.709443	-0.374479	0.31682	-0.0773411	-0.681469	-0.770848	-0.101541	-0.778206	-1.93689	-2.48883
Dshi_3534	bchN	Light-independent protochlorophyllide reductase	-0.499176	-0.650018	-0.393375	-0.430762	-0.217056	-0.613378	-0.620093	-0.71095	-0.264538	-0.587737	-1.15254	-2.08429
Table S2 | Continued
Locus_tag	Gene name	Functionb	Hydrogen peroxidec				Diamidec				Paraquatc
			30'	60'	120'	180'	30'	60'	120'	180'	30'	60'	120'	180'
Proteins specifically changed by only one stimulus -Paraquat-
Protein fated
Dshi_0030	dsbA1	Putative thiol-disulfide oxidoreductase D	-1.13044	0.476122	0.911455	0.780257	-1.32042	-0.725625	-0.30838	-0.248413	1.1605	-0.330997	-0.326649	-1.5852
Dshi_0257		Peptidase S8 and S53 subtilisin kexin sedolisin	0.914218	1.55666	1.05139	-0.588595	-0.609859	0.215184	-0.3612	-0.683329	-1.28376	-0.434863	-0.621128	0.337633
Dshi_1161		Amidohydrolase	0.0992939	-0.344955	-0.145036	-0.177476	-0.778186	-0.557039	0.0680851	-0.0268232	0.322757	0.0522426	-1.40044	-1.16522
Dshi_2603		Oligoendopeptidase	0.308367	-0.265007	-0.207385	-0.380022	0.141382	-0.195289	-0.11597	-0.0938436	-0.00675644	-0.414447	-0.519495	-0.743228
Dshi_2623		Peptidase M48	-0.443457	0.0331614	-1.43371	-0.186054	1.20899	0.115177	0.199917	0.362128	-	-	-	up
Dshi_3245		Putative proteasome-type protease	-0.000389918	-0.30419	-0.318856	-0.54099	-0.0207309	-0.139177	-0.248351	-0.187869	0.665615	0.649728	0.696104	1.01705
Replication, recombination and repaird I
Dshi_1103	ruvC	Crossover junction endodeoxyribonuclease RuvC	-0.197508	0.243118	0.768235	down	0.443505	0.0226844	1.32679	0.989442	up	up	up	up
Dshi_1104	ruvA	Holliday junction DNA helicase RuvA	0.40681	0.731447	0.792663	0.786773	-0.0497954	-0.347578	0.252397	0.224437	0.383442	0.507222	0.984779	1.48604
Dshi_3090	udgA	Uracil-DNA glycosylase	-0.480702	-0.453134	-0.561975	-0.77605	-0.365138	-0.775972	-0.526965	-0.378149	down	-2.06373	-2.00934	0.0451039
Dshi_3589		3'-5' exonuclease	0.263907	0.0582434	-0.225943	-0.629483	1.95899	1.01656	0.376051	-0.204669	1.44505	-0.527474	1.14696	1.79379
Dshi_5002	xerC	Hypothetical protein	-0.243896	0.278467	-0.036287	-0.597728	-0.33438	-0.0990461	-0.239414	0.290522	-0.204841	-0.074053	-1.71855	-1.5564
Table S2 | Continued
Locus_tag	Gene name	Functionb	Hydrogen peroxidec				Diamidec				Paraquatc
			30'	60'	120'	180'	30'	60'	120'	180'	30'	60'	120'	180'
Proteins specifically changed by only one stimulus -Paraquat-
Secretion systemd
Dshi_0138	hlyD	Type I secretion membrane fusion protein	0.558781	0.239801	0.446202	0.141443	-0.136327	0.412688	0.443579	0.397252	0.306303	0.598778	-0.368786	-0.276239
Dshi_1343	tatA	Sec-independent translocation protein	1.07544	-0.160373	-0.919774	0.812463	-1.1551	-1.68639	0.0272596	0.216304	-	-	up	up
Stress proteind
Dshi_1162		Acriflavin resistance protein	0.373368	0.104137	-0.561972	0.419422	up	up	up	up	-	-	-	up
Dshi_4061/ Dshi_3785		Multicopper oxidase	0.0771248	0.535563	0.229724	-0.202004	-1.00277	-0.530804	-0.591897	-1.00489	1.54053	1.74404	1.22055	down
Transcription/transcriptional regulatord I
Dshi_0355	lysR	Transcriptional regulator	0.244923	0.154201	-0.141504	-0.378347	-0.147118	-0.130772	0.0845581	-0.024595	-0.703045	-0.180084	0.442297	0.738303
Dshi_0467		Sensor histidine kinase	0.778023	0.162674	0.60048	0.181778	-0.703308	-1.11124	-0.837004	-0.176814	1.2349	1.52126	-0.992328	-0.112191
Dshi_0711		Transcriptional regulator	0.00847568	-0.546992	-0.545732	down	-0.328267	-0.274373	-0.124951	-0.401455	down	down	down	down
Dshi_0763		Transcriptional regulator	1.19964	1.06836	0.151205	0.974537	-1.29974	-0.75012	-0.433893	-0.420174	-0.788687	-0.314055	-0.247808	0.810584
Dshi_0800		Transcriptional regulator	0.427329	-0.123735	-0.681216	down	0.0347648	-1.13735	0.0892921	0.250561	-0.750447	0.269637	-1.02954	-0.273566
Dshi_0959		Transcriptional regulator	0.317285	0.342697	-0.128845	down	-0.112293	-0.00605016	0.129528	0.261387	-	-	-	up
Dshi_1196	dctD	Two component, sigma54 specific, transcriptional regulator	0.450394	0.435317	2.1179	0.090824	-0.480674	-1.16368	-0.578783	-0.246736	down	0.858888	-1.74102	0.220065
Dshi_1249		Transcriptional regulator	0.168711	-1.92284	0.737331	0.616414	-0.204705	-0.814993	0.193517	0.124565	down	down	down	0.273065
Table S2 | Continued
Locus_tag	Gene name	Functionb	Hydrogen peroxidec				Diamidec				Paraquatc
			30'	60'	120'	180'	30'	60'	120'	180'	30'	60'	120'	180'
Proteins specifically changed by only one stimulus -Paraquat-
Transcription/transcriptional regulatord II
Dshi_1406		Response regulator receiver protein	0.151108	-0.538269	-0.0577484	0.409353	-	-	-	-	-1.06488	-0.0394042	-1.79133	-1.37876
Dshi_1550		Putative regulatory protein	-0.433875	-0.330801	-0.207289	0.141847	-0.272781	-0.15056	0.127513	0.380201	-0.836146	-0.29513	-1.53455	-0.822766
Dshi_1567	hfq	Putative protein Hfq	-0.0201175	-0.0382296	-0.378554	-0.621507	-0.712496	-1.15978	-0.313497	-0.196629	0.559736	1.33684	1.10665	2.27848
Dshi_2200		Putative regulatory protein TetR	-0.278737	-0.266395	-0.0473	0.28119	-0.0165437	0.210904	0.427137	0.989973	up	-	up	up
Dshi_2304		Putative regulator of cell morphogenesis and NO	-0.307712	-0.00276568	-0.424385	1.43584	0.171194	-0.0578967	-0.42886	-0.00804156	down	-0.501101	-1.57709	-1.57934
Dshi_2395		Transcriptional regulator	-0.938995	-0.408707	-1.21272	-0.10784	0.961169	0.257324	0.195783	0.567432	-0.788968	0.719323	-0.777186	-0.51352
Dshi_2477		Putative leucine-responsive regulatory protein	-	-	-	-	-0.887142	-1.18235	-0.220053	-0.124785	-0.932167	-0.500727	-2.08326	-1.8955
Dshi_2498		Integral membrane sensor signal transduction	down	1.05096	-4.33386	1.82693	-1.22887	-1.5422	-0.699422	-0.497073	up	-	up	up
Dshi_2609	rpoH2	RNA polymerase	0.324729	0.243904	0.0260297	0.198611	0.451135	-0.433918	-0.305683	-0.222598	-1.57822	-1.42978	-1.01286	0.936202
Dshi_2777		Putative transcriptional regulator	0.439168	0.739148	0.952601	0.338113	0.188274	0.448092	0.50272	0.380782	2.0085	1.82364	1.7177	2.25721
Dshi_3004		Transcriptional regulator	-	-	-	-	-	-	-	-	-	-	-	up
Dshi_3038		Transcriptional regulator	-	up	-	-	up	-	-	-	-	-	-	up
Dshi_3140		Transcriptional regulator	-	-	-	-	-	-	-	-	down	down	down	down
Dshi_3480	modE	Transcriptional regulator ModE	-	-	-	-	-	-	-	-	-	-	-	up
Table S2 | Continued
Locus_tag	Gene name	Functionb	Hydrogen peroxidec				Diamidec				Paraquatc
			30'	60'	120'	180'	30'	60'	120'	180'	30'	60'	120'	180'
Proteins specifically changed by only one stimulus -Paraquat-
Transcription/transcriptional regulatord III
Dshi_3505		Transcriptional regulator	-	-	-	-	-	-	-	-	-	-	-	up
Dshi_3708		Transcriptional regulator	-0.891947	-0.574877	-0.972421	-1.05706	-0.035497	0.0375091	0.0338062	0.313526	-2.48543	-1.0267	-1.57852	-1.10672
Dshi_3967		Transcriptional regulator	-	-	-	-	up	up	-	-	-	-	-	up
Translationd I
Dshi_0013	elaA	GCN5-related N-acetyltransferase	-0.558343	-0.179999	-0.448419	0.264038	-0.535406	-0.957511	-0.35638	-0.48819	-0.595087	-0.0375289	-1.05973	-1.11236
Dshi_0148		GCN5-related N-acetyltransferase	0.384291	-0.536588	-0.319192	0.329322	-0.321382	-0.812993	-0.0819997	-0.344642	down	-0.36656	-1.89741	down
Dshi_0274/ Dshi_0223		Translation elongation factor Tu	-0.364985	0.0517585	-0.115992	-0.079687	0.35898	0.0918934	0.182558	-0.000244334	-0.631602	-0.756278	-0.0874403	0.278492
Dshi_0293	rpmC	50S ribosomal protein L29	-0.0829442	-0.263598	-0.634229	0.07572	-2.04972	-2.51583	0.226947	0.7616	2.72863	0.365967	3.18962	4.34263
Dshi_0950	rplY	Ribosomal 5S rRNA E-loop binding protein	-0.507045	-0.0704798	-0.413418	-0.0829652	0.552529	0.238102	-0.368018	-0.453575	-0.766216	-0.319005	0.0980346	0.715809
Dshi_1019	miaB	RNA modification enzyme	-0.684787	-1.5805	-0.904298	-0.892181	0.382945	-0.353334	0.234203	0.340929	-0.794736	-1.33626	down	down
Dshi_1185	rsmA	Dimethyladenosine transferase	0.834003	0.660537	0.806498	0.65668	-0.616669	-0.922493	-0.296841	-0.0992068	-1.55887	-0.856409	0.63135	0.374164
Dshi_1464		GCN5-related N-acetyltransferase	-	-	-	-	-0.665194	-2.33723	0.30955	-0.489647	-	-	-	up
Dshi_1475	trmFO	Gid protein	0.204723	-0.205514	-0.0592641	-0.628869	0.132447	0.115607	0.157479	0.0916301	-1.0586	-0.383121	-0.294124	-0.225399
Dshi_1672	rlmE	Ribosomal RNA methyltransferase	0.0222459	-0.044159	-0.246393	-0.336364	-1.01794	-1.33563	-0.165531	-0.196663	-0.408511	-0.234834	-1.80005	-0.507862
Table S2 | Continued
Locus_tag	Gene name	Functionb	Hydrogen peroxidec				Diamidec				Paraquatc
			30'	60'	120'	180'	30'	60'	120'	180'	30'	60'	120'	180'
Proteins specifically changed by only one stimulus -Paraquat-
Translationd II
Dshi_1732	hemK	Putative protein methyltransferase	-0.00616587	0.303463	0.146191	-0.0206632	-0.549587	-1.00869	-0.361637	-0.791998	-1.80067	-0.323278	-1.30808	-1.08047
Dshi_2188	rplI	Ribosomal protein L9	-0.300963	-0.293945	-0.515191	-0.312347	-0.439742	-0.524474	-0.263114	-0.247884	0.574755	-0.243434	0.686671	0.694111
Dshi_2206	lysS	Lysyl-tRNA synthetase	0.00973432	-0.177932	-0.271815	-0.28056	-0.0253474	-0.150479	-0.340671	-0.447054	0.792067	0.553335	0.869016	0.827996
Dshi_2404	glyQ	Glycyl-tRNA synthetase alpha chain	0.13799	0.108253	-0.333018	-0.11265	0.605238	0.162667	0.0653031	-0.252626	-0.802871	-1.6328	-1.00441	-0.552083
Dshi_2571		RNA methyltransferase	-0.225239	-0.867433	-0.444893	-0.442738	0.151437	0.267928	-0.097273	0.0656041	0.187909	0.479379	0.635376	0.98272
Dshi_2618	rimO	UPF0004 protein YliG	-0.597651	-0.516537	-0.3459	-0.360832	-0.28137	-0.803572	-0.25024	-0.097252	-0.529714	-1.13402	-1.75976	-1.57168
Dshi_2955	hisS	Histidyl-tRNA synthetase	0.163096	-0.204961	-0.0857548	-0.276625	-0.139997	-0.0889058	0.1482	0.0637553	0.290005	0.481328	0.662204	0.804534
Dshi_3342		Class I peptide chain release factor	-0.232837	-0.228786	-1.34764	down	-0.527062	-0.885696	-0.460771	-0.252136	-0.37226	-0.301983	-0.785656	-0.732721
Dshi_3371	rpsT	Ribosomal protein S20	1.51727	0.146489	-1.27699	-0.398755	-2.2285	-1.13938	-0.370564	-0.665571	1.28791	0.826651	0.903104	1.39354
Transporterd I
Dshi_0697	dctP1	TRAP dicarboxylate transporter- DctP subunit	-1.29995	0.0688477	-0.235262	-0.728451	0.569902	0.37208	down	0.264843	-	-	up	-
Dshi_0808	mipA	MltA-interacting MipA family protein	0.127241	-0.404035	-0.403758	-0.686384	-0.275779	-1.22964	-0.0504842	-0.198321	down	down	down	0.546983
Dshi_0852	msbA	Lipid A ABC exporter family	0.0205641	0.00233013	0.0350974	0.246588	-0.0646486	-0.151356	-0.0227335	0.434215	0.200301	0.76354	-0.0173327	0.439331
Dshi_0993		TRAP transporter solute receptor	-0.315337	-0.0835707	-0.9578	-1.43902	-1.42751	-1.17927	-1.01023	-0.402023	1.57148	1.77249	1.07309	-0.650323
Table S2 | Continued
Locus_tag	Gene name	Functionb	Hydrogen peroxidec				Diamidec				Paraquatc
			30'	60'	120'	180'	30'	60'	120'	180'	30'	60'	120'	180'
Proteins specifically changed by only one stimulus -Paraquat-
Transporterd II
Dshi_1108	tolQ	Tol-Pal system TolQ	-0.219818	-0.121045	0.330259	down	-	-	up	up	-	-	up	up
Dshi_1486		BCCT transporter	0.122104	0.344055	-0.0630473	-0.510573	-1.44796	-0.938287	0.545098	0.831947	-0.784983	0.0891181	-0.783481	-1.51691
Dshi_1704		Putative high-affinity zinc uptake system protein	-1.8307	-1.57831	down	-2.93663	up	up	up	up	-	-	up	up
Dshi_1947	rbsA4	Ribose import ATP-binding protein	-0.371944	-0.641035	-0.568718	-0.182665	-1.43015	-2.24202	0.0678792	-0.00538874	-	-	-	up
Dshi_1971		Putative TRAP-transporter extracellular solute-binding protein	-0.514304	-0.737761	-0.374064	-0.444184	0.127934	-0.112361	0.0946694	0.876539	1.19206	1.3178	1.41922	1.49699
Dshi_2067		Sulfate transporter	-0.00413568	0.483877	0.876926	1.25861	0.0319675	-0.909356	0.313912	1.18198	-	-	-	up
Dshi_2544		ABC transporter	-	-	-	-	up	up	up	up	down	down	down	down
Dshi_2699		Putative high-affinity branched-chain amino acid	1.35452	0.451296	1.06011	-	-0.300465	-1.48917	-0.0903724	-0.791025	down	down	down	-1.02139
a A treshold for log2 fold changes of ≥ 0.58 for induced proteins and of ≤ -0.58 for repressed proteins was applied
bDescription of the gene products was based on the D. shibae DFL 12 = DSM 16493 genome annotation (NCBI at 05/09/18)
cRatios of LFQ intensities of stressed versus unstressed cells are given as log2 values. Bold marked induction ratios indicate statistically significant changes. When signal intensities were below the detection level for one condition, no induction ratios were calculated and repression was denoted with "down" and induction with "up"
dFunctional groups were extracted from UniProt and integrated microbial genomes (IMG) database
