# Supplementary material for: Adaptation of Dinoroseobacter shibae to oxidative stress and the specific role of RirA
Source: PLoS One. 2021 Mar 29;16(3):e0248865. doi: 10.1371/journal.pone.0248865 (PMC8007024; doi:10.1371/journal.pone.0248865)
Supplement: S3 Table — (XLSX) [file pone.0248865.s003.xlsx]

## Sheet: proteins
S3 Table | Proteins with changing amounts in the ΔrirA mutant that reached statistical significance
					log(2) ΔrirA/wt in response to peroxide stress (10 mM H2O2)d
Locus_tag	Accession number	Gene name	Functionb	Functional groupc	0 min	60 min	120 min
Dshi_0019	ABV91768.1		GTP-binding protein TypA	0	-0.440836	-0.78059	-0.661198
Dshi_0053	ABV91802.1		HI0933 family protein	0	down	down	down
Dshi_0122	ABV91871.1		OmpA/MotB domain protein	0	not detected	down	down
Dshi_0183	ABV91932.1		methyltransferase type 11	0	0.599331	0.427011	down
Dshi_0220	ABV91969.1		putative oxidoreductase NAD-/NADP-dependent	0	down	down	down
Dshi_0322	ABV92071.1		putative phosphatase	0	-0.559911	-0.39868	down
Dshi_0326	ABV92075.1	engB	GTP-binding protein	0	-1.27966	-1.14227	down
Dshi_0371	ABV92120.1		short-chain dehydrogenase/reductase SDR	0	down	0.0089762	down
Dshi_0386	ABV92135.1	hutG	N-formylglutamate amidohydrolase	0	0.856037	down	down
Dshi_0454	ABV92202.1	pqqE	coenzyme PQQ biosynthesis protein E	0	down	down	down
Dshi_0456	ABV92204.1	moxR	MoxR-like ATPase	0	down	down	down
Dshi_0466	ABV92214.1		domain of unknown function DUF1745	0	0.191598	-0.0747259	down
Dshi_0476	ABV92224.1	gcd	quinoprotein glucose dehydrogenase	0	-0.877767	-0.723667	-0.330299
Dshi_0507	ABV92255.1		MRP-like protein	0	0.295249	down	down
Dshi_0555	ABV92301.1	araB	ribulokinase	0	down	0.281759	down
Dshi_0590	ABV92336.1		D-isomer specific 2-hydroxyacid dehydrogenase	0	down	down	0.351142
Dshi_0612	ABV92358.1		beta-lactamase domain protein	0	down	0.518312	0.491781
Dshi_0623	ABV92369.1	yedY	oxidoreductase molybdopterin binding	0	down	-	down
Dshi_0637	ABV92383.1		glyoxalase/bleomycin resistance	0	down	0.531334	down
Dshi_0679	ABV92425.1		histidine triad (HIT) protein	0	-	down	-
Dshi_0690	ABV92436.1	entB	isochorismatase	0	not detected	down	down
Dshi_0702	ABV92448.1		WbqC-like family protein	0	not detected	down	down
Dshi_0704	ABV92450.1		pyridoxal-phosphate-dependent aminotransferase	0	down	not detected	not detected
Dshi_0713	ABV92458.1		poly(3-hydroxybutyrate) depolymerase-like	0	down	down	down
Dshi_0767	ABV92512.1		glyoxalase/bleomycin resistance	0	0.319179	-0.617054	down
Dshi_0770	ABV92515.1		arsenate reductase and related	0	down	down	down
Dshi_0804	ABV92549.1		glucose-methanol-choline oxidoreductase	0	down	down	down
Dshi_0827	ABV92572.1	cdd	cytidine deaminase	0	-0.291431	0.241111	down
Dshi_0833	ABV92578.1		AMP-dependent synthetase and ligase	0	-1.43445	down	down
Dshi_0846	ABV92591.1	arsC	arsenate reductase	0	0.310395	down	down
Dshi_0855	ABV92600.1		transglutaminase domain protein	0	down	down	down
Dshi_0864	ABV92609.1		(2Fe-2S)-binding domain protein	0	down	down	not detected
Dshi_0889	ABV92634.1		alanine racemase domain protein	0	-0.330491	-0.693184	-0.663568
Dshi_0897	ABV92642.1		virulence protein SrfB	0	-0.742881	-0.626038	-0.337058
Dshi_0967	ABV92709.1		fumarylacetoacetate (FAA) hydrolase	0	0.135804	-0.977438	down
Dshi_0983	ABV92725.1		maf protein	0	up	1.67088	down
Dshi_1003	ABV92745.1		aminoglycoside phosphotransferase	0	down	-0.48001	-0.475995
Dshi_1008	ABV92750.1	fabI1	enoyl-(acyl-carrier-protein) reductase	0	-0.676314	-0.425573	-0.441052
Dshi_1040	ABV92782.1		aldehyde oxidase and xanthine dehydrogenase	0	down	down	down
Dshi_1109	ABV92851.1	tolR	biopolymer transport TolR	0	-0.385842	down	down
Dshi_1122	ABV92864.1		tetratricopeptide region	0	-0.720057	-0.458313	down
Dshi_1123	ABV92865.1		tetratricopeptide TPR_2 repeat protein	0	not detected	down	-0.67739
Dshi_1158	ABV92900.1	rih	inosine/uridine-preferring nucleoside hydrolase	0	-2.41623	down	down
Dshi_1160	ABV92902.1		MazG family protein	0	down	-0.0373085	down
Dshi_1165	ABV92907.1		pyrrolo-quinoline quinone	0	-0.337547	-0.650104	-0.551213
Dshi_1238	ABV92980.1	dmsA2	molybdopterin oxidoreductase Fe4S4 region	0	down	down	down
Dshi_1243	ABV92985.1		short-chain dehydrogenase/reductase SDR	0	down	0.151978	down
Dshi_1258	ABV93000.1		short-chain dehydrogenase/reductase SDR	0	-0.250481	0.442682	-0.791382
Dshi_1270	ABV93012.1		oxidoreductase domain protein	0	0.70255	down	down
Dshi_1271	ABV93013.1		xylose isomerase domain protein TIM barrel	0	-0.636689	0.362939	down
Dshi_1284	ABV93026.1		chorismate mutase related enzyme	0	down	-0.0835352	down
Dshi_1289	ABV93031.1		glutamine amidotransferase class-I	0	down	0.315811	down
Dshi_1292	ABV93034.1		pyridoxamine 5'-phosphate oxidase-related	0	-0.289039	down	down
Dshi_1299	ABV93041.1		OmpW family protein	0	down	not detected	not detected
Dshi_1303	ABV93045.1	mvaB	hydroxymethylglutaryl-CoA lyase	0	down	down	down
Dshi_1323	ABV93065.1		carboxymuconolactone decarboxylase	0	down	not detected	down
Dshi_1330	ABV93072.1		biotin--acetyl-CoA-carboxylase ligase	0	0.350719	0.866108	0.744043
Dshi_1334	ABV93076.1		tetratricopeptide TPR_2 repeat protein	0	1.17781	1.50249	1.74572
Dshi_1350	ABV93092.1	ndk	nucleoside-diphosphate kinase	0	0.44609	1.24138	-0.0430261
Dshi_1358	ABV93100.1		short-chain dehydrogenase/reductase SDR	0	4.68347	down	down
Dshi_1446	ABV93188.1		aminotransferase class-III	0	0.260661	down	-0.242439
Dshi_1472	ABV93214.1		phospholipid/glycerol acyltransferase	0	down	down	down
Dshi_1495	ABV93237.1	uppS	undecaprenyl diphosphate synthase	0	down	down	down
Dshi_1498	ABV93240.1	ecfE	putative membrane-associated zinc	0	0.856012	down	down
Dshi_1530	ABV93272.1		gamma-class carbonic anhydrase family protein	0	-0.578354	-1.25679	down
Dshi_1594	ABV93336.1		putative alpha/beta hydrolase	0	down	-0.214415	down
Dshi_1600	ABV93342.1		monooxygenase	0	0.327764	-0.189267	down
Dshi_1605	ABV93347.1		lytic murein transglycosylase	0	down	down	down
Dshi_1612	ABV93354.1		putative phosphatase	0	down	down	down
Dshi_1662	ABV93404.1		periplasmic binding protein-like II	0	up	up	up
Dshi_1666	ABV93408.1		putative flavohemoglobin	0	up	up	up
Dshi_1673	ABV93415.1		phosphatase	0	0.0711069	-1.25332	down
Dshi_1688	ABV93430.1		putative phospholipase / carboxylesterase	0	down	down	down
Dshi_1707	ABV93449.1		putative acyl-CoA N-acyltransferases (Nat)	0	0.0924305	0.200377	down
Dshi_1724	ABV93466.1		putative segregation and condensation protein B	0	-0.0692681	-0.776773	down
Dshi_1729	ABV93471.1		putative deoxyguanosinetriphosphate	0	0.806099	0.922157	0.576941
Dshi_1761	ABV93503.1		putative acyltransferase	0	down	down	down
Dshi_1762	ABV93504.1		putative indolepyruvate oxidoreductase	0	down	down	down
Dshi_1767	ABV93509.1		putative lysine carboxylase	0	not detected	down	-
Dshi_1849	ABV93591.1	nthA	nitrile hydratse subunit alpha	0	down	-0.586146	down
Dshi_1864	ABV93606.1		putative membrane-bound lytic murein	0	-0.663127	-0.849879	-1.17386
Dshi_1868	ABV93610.1		putative glutamate synthase large subunit-like	0	down	down	down
Dshi_1917	ABV93659.1		putative modification methylase	0	-1.49741	down	down
Dshi_1942	ABV93683.1		putative GSCFA family protein	0	0.50403	0.325451	down
Dshi_2019	ABV93758.1		putative glutamate synthase [NADPH] large chain	0	down	down	down
Dshi_2058	ABV93795.1		short chain dehydrogenase / reductase	0	down	1.75189	down
Dshi_2065	ABV93802.1		conserved hypothetical FMN binding protein	0	down	-0.113788	down
Dshi_2154	ABV93890.1		putative peptidyl-prolyl cis-trans isomerase	0	-0.664853	-0.98086	down
Dshi_2174	ABV93910.1		putative phage major capsid protein	0	up	up	up
Dshi_2181	ABV93917.1	acpP	acyl carrier protein	0	down	down	down
Dshi_2208	ABV93944.1		putative D-alanyl-D-alanine	0	down	down	down
Dshi_2218	ABV93954.1		putative Acyl-CoA thioester hydrolase	0	not detected	not detected	down
Dshi_2225	ABV93961.1		putative glutamine amidotransferase class-I	0	down	-	down
Dshi_2263	ABV93999.1		putative sarcosine oxidase	0	down	down	-
Dshi_2289	ABV94025.1		amidohydrolase	0	0.448768	0.651304	0.379817
Dshi_2315	ABV94051.1		NUDIX hydrolase	0	0.470001	0.122692	down
Dshi_2360	ABV94096.1	ureG	urease accessory protein	0	up	0.617328	-0.755724
Dshi_2370	ABV94106.1	ureD	urease accessory protein	0	not detected	down	down
Dshi_2390	ABV94126.1		putative pyrimidine 5'-nucleotidase	0	down	-0.17511	down
Dshi_2438	ABV94172.1		putative amidohydrolase 2	0	down	0.373316	0.427058
Dshi_2447	ABV94181.1		putative mandelate racemase/muconate lactonizing	0	0.843114	0.419223	-0.362088
Dshi_2494	ABV94228.1		CoA-transferase	0	not detected	down	down
Dshi_2537	ABV94270.1		putative 4,5-dihydroxyphthalate decarboxylase	0	0.587959	0.596024	0.00425801
Dshi_2684	ABV94417.1		putative transthyretin-like protein	0	-0.486034	-0.245935	down
Dshi_2739	ABV94472.1		putative thiamine pyrophosphokinase	0	not detected	-	down
Dshi_2745	ABV94478.1		uncharacterized isomerase	0	down	0.129994	down
Dshi_2759	ABV94492.1		putative oxidoreductase	0	down	down	down
Dshi_2822	ABV94555.1		NUDIX hydrolase	0	down	-	-
Dshi_2858	ABV94591.1	deoD	purine nucleoside phosphorylase	0	-	down	down
Dshi_2891	ABV94624.1		short chain dehydrogenase/reductase	0	-0.594811	-0.173409	-0.697589
Dshi_2927	ABV94660.1	ribF	riboflavin biosynthesis protein	0	-0.594603	-0.223142	down
Dshi_2930	ABV94663.1		putative 2-hydroxychromene-2-carboxylate	0	down	down	down
Dshi_2992	ABV94725.1	dehH	Haloacetate dehalogenase H-1	0	down	0.815195	down
Dshi_3000	ABV94733.1	mcd	malonyl-CoA decarboxylase	0	down	down	down
Dshi_3007	ABV94740.1	ybgG	alpha-mannosidase	0	down	0.750392	down
Dshi_3025	ABV94758.1		OmpA/MotB domain protein	0	-0.789645	-0.777798	down
Dshi_3032	ABV94765.1		heparinase II/III family protein	0	not detected	down	down
Dshi_3054	ABV94787.1		phospholipid/glycerol acyltransferase	0	0.0311335	0.20324	down
Dshi_3057	ABV94790.1		MJ0042 family finger-like protein	0	down	down	down
Dshi_3072	ABV94805.1	ispB	octaprenyl-diphosphate synthase	0	0.729156	0.350236	0.343189
Dshi_3085	ABV94818.1		putative acyl-CoA dehydrogenase family protein	0	down	-0.572434	-0.559094
Dshi_3086	ABV94819.1		metallo-beta-lactamase family protein	0	0.274511	1.12698	down
Dshi_3103	ABV94836.1	moaE	molybdopterin-converting factor subunit 2	0	down	-	down
Dshi_3108	ABV94841.1		putative protein-disulfide isomerase	0	down	-0.511009	down
Dshi_3112	ABV94845.1		nonspecific acid phosphatase	0	-0.954523	-0.204376	-0.344537
Dshi_3120	ABV94853.1	yfdW2	formyl-coenzyme A transferase	0	not detected	down	1.36812
Dshi_3200	ABV94933.1		protein of unknown function DUF861 cupin_3	0	down	0.0726505	down
Dshi_3201	ABV94934.1		putative endoribonuclease L-PSP family protein	0	0.958048	0.483781	down
Dshi_3204	ABV94937.1		polysaccharide deacetylase	0	down	down	down
Dshi_3210	ABV94943.1	ymdC	putative phospholipase D protein	0	-0.993464	down	down
Dshi_3233	ABV94966.1		NLP/P60 protein	0	-0.247859	-0.373217	down
Dshi_3241	ABV94974.1	lpcC	lipopolysaccharide core biosynthesis	0	0.771424	0.69121	down
Dshi_3268	ABV95001.1		putative coenzyme F420 hydrogenase	0	down	down	down
Dshi_3281	ABV95014.1		putative endonuclease/exonuclease/phosphatase	0	down	down	down
Dshi_3283	ABV95016.1	mobA	molybdopterin-guanine dinucleotide biosynthesis	0	not detected	down	down
Dshi_3297	ABV95030.1		histone deacetylase family protein	0	-0.169597	-0.891837	down
Dshi_3310	ABV95043.1	rssA	patatin-like phospholipase	0	0.616759	0.526395	0.491204
Dshi_3319	ABV95052.1		metallophosphoesterase	0	down	down	down
Dshi_3321	ABV95054.1		CreA family protein	0	down	down	down
Dshi_3344	ABV95077.1		aminoglycoside phosphotransferase	0	down	down	down
Dshi_3347	ABV95080.1	pncA	nicotinamidase	0	down	down	down
Dshi_3350	ABV95083.1	selD	selenide, water dikinase	0	down	0.0217687	0.330764
Dshi_3354	ABV95087.1		predicted ATPase involved in cell division FtsE	0	down	down	down
Dshi_3366	ABV95099.1		putative aminoglycoside phosphotransferase	0	-0.200487	down	down
Dshi_3372	ABV95105.1	yibN	rhodanese-related sulfurtransferase	0	1.23496	0.974754	0.52179
Dshi_3391	ABV95124.1		putative metallo-beta-lactamase family protein	0	down	down	down
Dshi_3433	ABV95166.1		putative PAS/PAC sensor protein	0	0.782512	up	0.232998
Dshi_3451	ABV95184.1	maf	septum formation protein	0	1.10425	0.456608	0.508288
Dshi_3461	ABV95194.1		endoribonuclease L-PSP	0	-0.37518	-0.218939	down
Dshi_3462	ABV95195.1	ham1	nucleoside-triphosphatase	0	0.326813	-1.03153	down
Dshi_3476	ABV95209.1	pcaG	protocatechuate 3,4-dioxygenase alpha chain	0	-0.362215	-0.0760738	down
Dshi_3478	ABV95211.1	pcaC	4-carboxymuconolactone decarboxylase	0	down	down	down
Dshi_3486	ABV95219.1		NUDIX hydrolase	0	down	down	-
Dshi_3489	ABV95222.1	cca	CCA-adding enzyme	0	-0.375226	-0.101654	down
Dshi_3495	ABV95228.1		putative SCP-like extracellular protein	0	-0.423359	-0.398083	down
Dshi_3506	ABV95239.1		nitrilase/cyanide hydratase and apolipoprotein	0	down	0.364668	down
Dshi_3557	ABV95290.1		putative CBS domain and cyclic	0	down	down	down
Dshi_3578	ABV95311.1		glycosyl transferase	0	down	down	-
Dshi_3582	ABV95315.1	ptsN	PTS IIA-like nitrogen-regulatory protein PtsN	0	0.293715	0.340711	down
Dshi_3632	ABV95365.1		L-carnitine dehydratase/bile acid-inducible	0	not detected	down	down
Dshi_3643	ABV95376.1		lytic transglycosylase catalytic	0	up	up	up
Dshi_3656	ABV95389.1	virD2	relaxase/mobilization nuclease family protein	0	up	up	up
Dshi_3721	ABV95452.1	coxS	carbon monoxide dehydrogenase small chain	0	down	down	down
Dshi_3724	ABV95455.1		extracellular ligand-binding receptor	0	not detected	not detected	up
Dshi_3811	ABV95541.1	fahA	fumarylacetoacetase	0	down	0.00679262	-0.146922
Dshi_3832	ABV95562.1		glucosylglycerol-phosphate synthase	0	-1.60719	-1.06759	down
Dshi_3864	ABV95592.1		sulfotransferase	0	-2.17189	-1.81719	-2.07436
Dshi_3866	ABV95594.1		glycosyl transferase group 1 domain protein	0	-0.514252	-0.289142	-1.38332
Dshi_3872	ABV95600.1		hemolysin-type calcium-binding repeat protein	0	not detected	2.11866	down
Dshi_3937;Dshi_3599	ABV95665.2;ABV95332.2		putative lipoprotein	0	not detected	down	down
Dshi_3973	ABV95701.1		lytic transglycosylase catalytic	0	up	up	not detected
Dshi_3978	ABV95706.1		lytic transglycosylase catalytic	0	1.5528	1.70103	down
Dshi_4007;Dshi_3695	ABV95734.1;ABV95428.1		type III restriction protein res subunit	0	down	-1.00931	down
Dshi_4020	ABV95747.1		filamentation induced by cAMP protein Fic	0	0.0974508	down	down
Dshi_4029;Dshi_3753	ABV95756.1;ABV95483.1	scpB	chromosome segregation and condensation protein	0	not detected	down	down
Dshi_4114	ABV95831.1	rfbC	dTDP-4-dehydrorhamnose 3,5-epimerase	0	1.10076	0.801714	0.911463
Dshi_4119	ABV95836.1		NAD-dependent epimerase/dehydratase	0	not detected	down	down
Dshi_4121	ABV95838.1		glycosyl transferase family 2	0	0.546088	0.523347	0.673993
Dshi_4130;Dshi_4071	ABV95843.1;ABV95795.1		parallel beta-helix repeat protein;hypothetical protein	0	up	up	up
Dshi_4135	ABV95846.2		coenzyme F420 hydrogenase/dehydrogenase, beta	0	0.546536	down	down
Dshi_4136	ABV95847.1		polysaccharide pyruvyl transferase	0	0.364763	0.739336	0.351862
Dshi_4140	ABV95851.2		sulfotransferase	0	1.39944	1.59452	1.19367
Dshi_4142	ABV95853.1	wcaG	GDP-L-fucose synthetase	0	0.85563	1.11899	0.710174
Dshi_4144	ABV95855.1		transferase hexapeptide repeat containing	0	0.475064	1.15957	down
Dshi_4149	ABV95860.1		transferase hexapeptide repeat containing	0	1.12614	1.26888	0.930969
Dshi_4154	ABV95864.1		beta-lactamase domain protein	0	down	-0.431254	0.329429
Dshi_4194	ABV95904.1	ggt	gamma-glutamyltransferase	0	down	down	down
Dshi_4210	ABV95920.1	vapC	plasmid stabilization protein, PilT domain	0	down	down	down
Dshi_0163	ABV91912.1	smc	chromosome segregation protein SMC	Cell cycle control, cell division, chromosome partitioning	-1.40326	-0.840502	-2.1855
Dshi_0594	ABV92340.1	mreC	rod shape-determining protein MreC	Cell cycle control, cell division, chromosome partitioning	down	down	down
Dshi_2417	ABV94151.1	ftsA	cell division protein	Cell cycle control, cell division, chromosome partitioning	0.301337	down	down
Dshi_2418	ABV94152.1	ftsQ	putative cell division protein FtsQ	Cell cycle control, cell division, chromosome partitioning	down	down	down
Dshi_3055	ABV94788.1		protein of unknown function DUF214	Cell cycle control, cell division, chromosome partitioning	down	down	down
Dshi_3458	ABV95191.1	parB	chromosome partitioning protein parB	Cell cycle control, cell division, chromosome partitioning	-0.643579	-0.682178	-0.871028
Dshi_3856	ABV95584.1	parB	partitioning protein ParB	Cell cycle control, cell division, chromosome partitioning	-1.22333	-0.862702	-0.715925
Dshi_0083	ABV91832.1	leuD	3-isopropylmalate dehydratase, small subunit	Amino acid metabolism	-2.1274	-1.60269	down
Dshi_0153	ABV91902.1	dao	FAD dependent oxidoreductase	Amino acid metabolism	-0.184491	-0.301657	down
Dshi_0520	ABV92266.1	mtnK	5-methylthioribose kinase	Amino acid metabolism	-0.581056	down	down
Dshi_0558	ABV92304.1	dadA	D-amino-acid dehydrogenase small subunit	Amino acid metabolism	down	down	down
Dshi_0691	ABV92437.1	hyuA	hydantoin utilization protein A	Amino acid metabolism	down	-0.306381	down
Dshi_0692	ABV92438.1	hyuB	hydantoin utilization protein B	Amino acid metabolism	not detected	down	down
Dshi_0795	ABV92540.1	hisH	imidazole glycerol phosphate synthase	Amino acid metabolism	down	-0.410964	down
Dshi_0887	ABV92632.1	sgaA2	serine--glyoxylate transaminase	Amino acid metabolism	down	down	down
Dshi_1039	ABV92781.1		monooxygenase FAD-binding	Amino acid metabolism	down	down	down
Dshi_1074	ABV92816.1		homocysteine S-methyltransferase	Amino acid metabolism	down	down	down
Dshi_1230	ABV92972.1		kynureninase	Amino acid metabolism	0.117674	down	down
Dshi_1467	ABV93209.1	proB	glutamate 5-kinase	Amino acid metabolism	-0.292192	-0.638535	-0.368393
Dshi_1515	ABV93257.1	hisI	phosphoribosyl-AMP cyclohydrolase	Amino acid metabolism	0.275113	-0.505613	down
Dshi_1609	ABV93351.1	aroK	shikimate kinase	Amino acid metabolism	0.181656	0.730176	down
Dshi_1735	ABV93477.1	speB	agmatinase	Amino acid metabolism	-2.09233	down	down
Dshi_1798	ABV93540.1	trpG	anthranilate synthase component II	Amino acid metabolism	down	down	down
Dshi_1867	ABV93609.1	glnT	glutamine synthetase 3	Amino acid metabolism	down	down	down
Dshi_2068	ABV93805.1	mtnP	phosphorylase family 2	Amino acid metabolism	-0.7257	-0.558798	-0.734932
Dshi_2113	ABV93849.1	glyA1	serine hydroxymethyltransferase	Amino acid metabolism	0.522429	0.86063	0.324015
Dshi_2115	ABV93851.1	soxA2	sarcosine oxidase subunit alpha	Amino acid metabolism	-	2.71564	2.56319
Dshi_2144	ABV93880.1		threonine aldolase	Amino acid metabolism	-0.60991	-0.16274	down
Dshi_2227	ABV93963.1		putative FAD dependent oxidoreductase	Amino acid metabolism	not detected	0.892958	down
Dshi_2242	ABV93978.1	hisD	histidinol dehydrogenase	Amino acid metabolism	-0.726215	-0.517159	-0.843903
Dshi_2266	ABV94002.1		putative sarcosine oxidase, beta subunit	Amino acid metabolism	down	down	down
Dshi_2311	ABV94047.1	putA	bifunctional protein	Amino acid metabolism	-0.446936	-0.567604	down
Dshi_2489	ABV94223.1		putative serine--glyoxylate aminotransferase	Amino acid metabolism	not detected	down	down
Dshi_2639	ABV94372.1	carB	carbamoyl-phosphate synthase large chain	Amino acid metabolism	-0.655191	-0.211436	-0.280974
Dshi_2645	ABV94378.1	proC	pyrroline-5-carboxylate reductase	Amino acid metabolism	down	-0.724065	down
Dshi_2680	ABV94413.1	gcvP	decarboxylating glycine dehydrogenase	Amino acid metabolism	0.355384	0.530933	0.608555
Dshi_2953	ABV94686.1		putative ATP phosphoribosyltransferase	Amino acid metabolism	down	-0.663105	down
Dshi_3815	ABV95545.1		monooxygenase FAD-binding	Amino acid metabolism	down	-0.418768	down
Dshi_3822	ABV95552.1	paaE	phenylacetate-CoA oxygenase/reductase	Amino acid metabolism	down	down	down
Dshi_3827	ABV95557.1	paaZ	phenylacetic acid degradation protein PaaZ	Amino acid metabolism	0.0877271	-0.961367	-0.571296
Dshi_3841	ABV95571.1	gdhA	NADP(+) dependent glutamate dehydrogenase	Amino acid metabolism	-0.390543	-0.54913	-0.794102
Dshi_3888	ABV95616.1		L-amino-acid oxidase	Amino acid metabolism	down	down	down
Dshi_3928	ABV95656.1	mmuM	homocysteine S-methyltransferase	amino acid metabolism	-0.504632	-0.456469	-0.97072
Dshi_0154	ABV91903.1		NADPH-dependent FMN reductase	Carbon and energy metabolism	down	-0.888159	down
Dshi_0228	ABV91977.1	pykA	pyruvate kinase	Carbon and energy metabolism	0.603251	0.527115	0.519177
Dshi_0316	ABV92065.1	gph	phosphoglycolate phosphatase	Carbon and energy metabolism	down	down	down
Dshi_0432	ABV92180.1	arcA	arginine deiminase	Carbon and energy metabolism	down	down	down
Dshi_0505	ABV92253.1	fdnH	formate dehydrogenase iron-sulfur subunit	Carbon and energy metabolism	0.100079	0.891464	0.376642
Dshi_0552	ABV92298.1		sugar isomerase	Carbon and energy metabolism	0.67872	down	down
Dshi_0632	ABV92378.1	ackA	acetate kinase	Carbon and energy metabolism	0.27779	0.821556	0.329348
Dshi_0829	ABV92574.1	deoB	phosphopentomutase	Carbon and energy metabolism	-0.589065	-1.06039	-0.875186
Dshi_0931	ABV92676.1	adhA	alcohol dehydrogenase GroES domain protein	Carbon and energy metabolism	0.508022	down	down
Dshi_1095	ABV92837.1		aldehyde dehydrogenase	Carbon and energy metabolism	-1.27793	-1.19972	-0.701616
Dshi_1227	ABV92969.1	glcB	malate synthase G	Carbon and energy metabolism	0.54006	0.64815	0.771538
Dshi_1234	ABV92976.1	pntB	NAD(P)(+) transhydrogenase	Carbon and energy metabolism	-1.84626	down	down
Dshi_1242	ABV92984.1	dgoK	2-dehydro-3-deoxygalactonokinase	Carbon and energy metabolism	0.772565	0.0503134	-0.0964987
Dshi_1361	ABV93103.1	dld1	D-lactate dehydrogenase	Carbon and energy metabolism	-0.375043	-0.624541	down
Dshi_1655	ABV93397.1	glk	glucokinase	Carbon and energy metabolism	0.857934	0.684559	0.475854
Dshi_1683	ABV93425.1		putative 6-phosphogluconolactonase	Carbon and energy metabolism	0.922358	0.37632	0.633587
Dshi_1900	ABV93642.1	algC	phosphomannomutase/phosphoglucomutase	Carbon and energy metabolism	0.981807	0.588487	0.617823
Dshi_1972	ABV93711.1		putative pyruvate dehydrogenase complex	Carbon and energy metabolism	down	down	down
Dshi_1976	ABV93715.1	rbsK	putative ribokinase	Carbon and energy metabolism	-0.426625	-0.00873158	down
Dshi_1986	ABV93725.1	icd	monomeric isocitrate dehydrogenase	Carbon and energy metabolism	0.400461	0.687741	0.541701
Dshi_2060	ABV93797.1	acnB	aconitate hydratase 2	Carbon and energy metabolism	0.459752	0.753003	0.828795
Dshi_2091	ABV93828.1		putative glycosyltransferase	Carbon and energy metabolism	down	down	down
Dshi_2274	ABV94010.1	glpX	fructose-1,6-bisphosphatase class II	Carbon and energy metabolism	0.346359	0.605411	0.179356
Dshi_2309	ABV94045.1		arginase	Carbon and energy metabolism	not detected	down	not detected
Dshi_2368	ABV94104.1	ureB	urease subunit beta	Carbon and energy metabolism	not detected	up	not detected
Dshi_2491	ABV94225.1	sucC2	succinyl-CoA synthetase	Carbon and energy metabolism	down	down	1.02189
Dshi_2492	ABV94226.1	sucD2	ADP-forming succinyl-CoA ligase	Carbon and energy metabolism	not detected	down	down
Dshi_2643	ABV94376.1		putative glycerate dehydrogenase	Carbon and energy metabolism	-0.0328862	-0.893132	down
Dshi_2673	ABV94406.1	exaA	quinoprotein ethanol dehydrogenase precursor	Carbon and energy metabolism	-2.628	-1.95062	-0.915914
Dshi_2691	ABV94424.1	gloB	putative hydroxyacylglutathione hydrolase	Carbon and energy metabolism	down	down	-
Dshi_2896	ABV94629.1		FAD-binding oxidoreductase/transferase	Carbon and energy metabolism	-1.41945	down	down
Dshi_2970	ABV94703.1	gyaR	glyoxylate reductase	Carbon and energy metabolism	-0.497421	-1.27411	-0.539509
Dshi_3119	ABV94852.1	gltA1	citrate synthase	Carbon and energy metabolism	down	down	down
Dshi_3313	ABV95046.1		conserved hypothetical protein	Carbon and energy metabolism	-1.54281	down	down
Dshi_3830	ABV95560.1	gpsA	glycerol-3-phosphate dehydrogenase (NAD(P)(+))	Carbon and energy metabolism	down	down	down
Dshi_3840	ABV95570.1	ilvB	acetolactate synthase	Carbon and energy metabolism	-1.40011	-1.43197	-1.25851
Dshi_5004	ACT10202.1		D-lactate dehydrogenase	Carbon and energy metabolism	down	-	down
Dshi_0024	ABV91773.1	dam	adenine-specific methyltransferase	Cell growth and death	-0.0150124	-0.788647	down
Dshi_3373	ABV95106.1	dnaA	chromosomal replication initiation protein	Cell growth and death	-1.04645	down	down
Dshi_1845	ABV93587.1		putative flagellar motor switch protein fliG	Cell motility	up	up	up
Dshi_3246	ABV94979.1	fliI	flagellum-specific ATP synthase	Cell motility	0.0290553	1.35164	down
Dshi_3254	ABV94987.1	flgH	flagellar basal body L-ring protein	Cell motility	not detected	up	not detected
Dshi_3263	ABV94996.1	fliL2	flagellar basal body-associated protein FliL	Cell motility	up	up	not detected
Dshi_3266	ABV94999.1	fliN	flagellar motor switch protein FliN	Cell motility	up	up	up
Dshi_3359	ABV95092.1	flbT	flagellum biosynthesis repressor protein FlbT	Cell motility	up	up	up
Dshi_3361	ABV95094.1	fliC	flagellin	Cell motility	up	11.0725	up
Dshi_3376	ABV95109.1	flgI	flagellar P-ring protein FlgI	Cell motility	up	up	up
Dshi_3379	ABV95112.1	flgE	flagellar hook protein FlgE	Cell motility	up	up	up
Dshi_0016	ABV91765.1	mltB2	lytic murein transglycosylase	Cell wall/membrane/envelope biogenesis/integrity	0.031653	0.190019	-0.784583
Dshi_0031	ABV91780.1	lpxK	tetraacyldisaccharide 4'-kinase	Cell wall/membrane/envelope biogenesis/integrity	not detected	down	down
Dshi_0032	ABV91781.1	kdtA	three-deoxy-D-manno-octulosonic-acid transferase	Cell wall/membrane/envelope biogenesis/integrity	down	down	down
Dshi_0058	ABV91807.1	lolA	outer membrane lipoprotein carrier protein	Cell wall/membrane/envelope biogenesis/integrity	not detected	-0.141923	down
Dshi_0140	ABV91889.1		VacJ family lipoprotein	Cell wall/membrane/envelope biogenesis/integrity	down	down	down
Dshi_0164	ABV91913.1	mltB1	lytic murein transglycosylase	Cell wall/membrane/envelope biogenesis/integrity	down	-1.15906	down
Dshi_0592	ABV92338.1	ftsI1	division-specific transpeptidase	Cell wall/membrane/envelope biogenesis/integrity	down	down	down
Dshi_1897	ABV93639.1	algA	alginate biosynthesis protein	Cell wall/membrane/envelope biogenesis/integrity	not detected	down	not detected
Dshi_2150	ABV93886.1	anmK	anhydro-N-acetylmuramic acid kinase	Cell wall/membrane/envelope biogenesis/integrity	0.122528	-0.753579	down
Dshi_3406	ABV95139.1		ErfK/YbiS/YcfS/YnhG family protein	Cell wall/membrane/envelope biogenesis/integrity	down	down	down
Dshi_3494	ABV95227.1		ErfK/YbiS/YcfS/YnhG family protein	Cell wall/membrane/envelope biogenesis/integrity	down	down	down
Dshi_3496	ABV95229.1		ErfK/YbiS/YcfS/YnhG family protein	Cell wall/membrane/envelope biogenesis/integrity	-1.22035	-0.49392	down
Dshi_4139	ABV95850.1	gmd	GDP-mannose 4,6-dehydratase	Cell wall/membrane/envelope biogenesis/integrity	1.24332	1.19996	1.19567
Dshi_0400	ABV92149.1	cas9	CRISPR-associated protein	Defense mechanism	down	down	not detected
Dshi_3214	ABV94947.1	cas3	cas3: CRISPR-associated helicase Cas3	Defense mechanism	not detected	down	down
Dshi_3215	ABV94948.1	cse1	CRISPR-associated protein, Cse1 family	Defense mechanism	-0.0283181	1.21015	1.15065
Dshi_3218	ABV94951.1	cas5	CRISPR-associated protein Cas5 family	Defense mechanism	0.921972	1.23423	1.00964
Dshi_3220	ABV94953.1	cas1	cas1: CRISPR-associated protein Cas1	Defense mechanism	down	1.51661	down
Dshi_3219	ABV94952.1	cse2	CRISPR-associated protein	Defense mechanisms	0.474675	0.571921	0.63525
Dshi_0654	ABV92400.1	cycM	cytochrome c552	electron transport	down	0.772635	down
Dshi_0661	ABV92407.1	fixN	cytochrome c oxidase	electron transport	-0.0124578	down	down
Dshi_0664	ABV92410.1	fixP	cytochrome c oxidase	electron transport	0.560376	1.19593	0.304545
Dshi_1308	ABV93050.1	nuoB	NADH-quinone oxidoreductase	electron transport	-0.673563	-0.00381718	down
Dshi_1328	ABV93070.1	nuoM	proton-translocating NADH-quinone	electron transport	down	0.730797	1.2024
Dshi_1329	ABV93071.1	nuoN	proton-translocating NADH-quinone	electron transport	down	down	-
Dshi_1378	ABV93120.1		quinone dependent NAD(P)H dehydrogenase	electron transport	down	down	down
Dshi_1390	ABV93132.1		NADH:ubiquinone oxidoreductase 17.2 kD subunit	electron transport	down	-0.900475	down
Dshi_1758	ABV93500.1	ccmE	cytochrome c-type biogenesis protein	electron transport	-1.47743	down	down
Dshi_1790	ABV93532.1	fabI2	NADH dependent enoyl-[acyl-carrier-protein]	electron transport	-0.62659	-0.619277	-0.715227
Dshi_1855	ABV93597.1	ccmA	cytochrome c biogenesis ATP-binding export	electron transport	down	down	down
Dshi_1893	ABV93635.1		LOV-regulator, Blue-light sensing	electron transport	down	down	down
Dshi_2191	ABV93927.1		putative ETC complex I subunit conserved region	electron transport	down	down	down
Dshi_2278	ABV94014.1	dmsA1	dimethyl sulfoxide reductase precursor	electron transport	down	not detected	not detected
Dshi_2484	ABV94218.1	lldD1	cytochrome containing L-lactate dehydrogenase	electron transport	-0.267884	0.496695	down
Dshi_2663	ABV94396.1		hypothetical protein	electron transport	-3.38067	-1.56667	-0.490902
Dshi_2801	ABV94534.1		cytochrome c	electron transport	-1.30323	down	down
Dshi_3165	ABV94898.1	napA	periplasmic nitrate reductase NapA	electron transport	1.9235	2.34409	2.86887
Dshi_3194	ABV94927.1	nosZ	nitrous-oxide reductase	electron transport	1.24747	1.05621	1.29768
Dshi_3411	ABV95144.1	cycK	cytochrome c-type biogenesis protein CycK	electron transport	down	down	down
Dshi_3541	ABV95274.1	puhB	putative photosynthetic complex assembly	electron transport	down	down	-
Dshi_3714	ABV95445.1	ubiX	3-octaprenyl-4-hydroxybenzoate carboxy-lyase	electron transport	not detected	down	down
Dshi_3798	ABV95528.1		putative NADH:ubiquinone oxidoreductase complex	electron transport	not detected	down	down
Dshi_3805	ABV95535.1	phaA	NADH dehydrogenase (quinone)	electron transport	down	down	-
Dshi_3807	ABV95537.1	phaD	NADH dehydrogenase (quinone)	electron transport	down	down	down
Dshi_4051;Dshi_3775	ABV95778.1;ABV95505.1	ccmF	cytochrome c biogenesis protein CcmF	electron transport	not detected	down	not detected
Dshi_4052;Dshi_3776	ABV95779.1;ABV95506.1	ccmG	cytochrome c biogenesis protein CcmG	electron transport	0.21167	0.120497	down
Dshi_4053;Dshi_3777	ABV95780.1;ABV95507.1	ccmH	cytochrome c biogenesis protein CcmH	electron transport	not detected	-	down
Dshi_4054;Dshi_3778	ABV95781.1;ABV95508.1	ccmI	cytochrome c biogenesis protein CcmI	electron transport	down	0.497329	down
Dshi_4055;Dshi_3779	ABV95782.1;ABV95509.1	dsbD	cytochrome c biogenesis protein	electron transport	not detected	down	down
Dshi_4058;Dshi_3782	ABV95785.1;ABV95512.1		cytochrome c family protein	electron transport	1.34727	-0.446916	down
Dshi_4059;Dshi_3783	ABV95786.1;ABV95513.1		cytochrome c-like protein	electron transport	not detected	down	not detected
Dshi_4060;Dshi_3784	ABV95787.1;ABV95514.1		cytochrome c	electron transport	down	-0.00806099	-0.903999
Dshi_0470	ABV92218.1	soxZ	sulphur oxidation protein SoxZ	Energy and sulfur metabolism	down	down	not detected
Dshi_1152	ABV92894.1	cysH	phosphoadenosine phosphosulfate reductase	Energy and sulfur metabolism	-0.23863	-0.668782	-0.627292
Dshi_2803	ABV94536.1		putative 5'-nucleotidase	Energy and sulfur metabolism	0.109262	0.792117	1.05001
Dshi_3212	ABV94945.1		oxidoreductase molybdopterin binding	Energy and sulfur metabolism	down	down	down
Dshi_0005	ABV91754.1		hypothetical protein	hypothetical protein	not detected	down	down
Dshi_0014	ABV91763.1		conserved hypothetical protein	hypothetical protein	-0.404167	0.908627	down
Dshi_0029	ABV91778.1		protein of unknown function DUF1159	hypothetical protein	down	down	down
Dshi_0040	ABV91789.1		protein of unknown function DUF1330	hypothetical protein	down	0.923385	down
Dshi_0041	ABV91790.1		conserved hypothetical protein	hypothetical protein	down	not detected	-
Dshi_0045	ABV91794.1		hypothetical protein	hypothetical protein	0.941694	0.210048	-0.0925717
Dshi_0050	ABV91799.1		protein of unknown function DUF955	hypothetical protein	down	down	down
Dshi_0088	ABV91837.1	rlmH	protein of unknown function DUF163	hypothetical protein	down	down	down
Dshi_0101	ABV91850.1		hypothetical protein	hypothetical protein	0.349723	-0.110203	down
Dshi_0108	ABV91857.1		hypothetical protein	hypothetical protein	down	down	down
Dshi_0126	ABV91875.1		conserved hypothetical protein	hypothetical protein	0.102368	0.287207	down
Dshi_0135	ABV91884.1		protein of unknown function DUF482	hypothetical protein	not detected	down	down
Dshi_0167	ABV91916.1		protein of unknown function DUF1636	hypothetical protein	down	not detected	-
Dshi_0177	ABV91926.1		conserved hypothetical protein	hypothetical protein	down	down	down
Dshi_0206	ABV91955.1		conserved hypothetical protein	hypothetical protein	down	down	down
Dshi_0222	ABV91971.1		hypothetical protein	hypothetical protein	down	down	down
Dshi_0224	ABV91973.1		hypothetical protein	hypothetical protein	down	0.321481	0.666908
Dshi_0232	ABV91981.1		hypothetical protein	hypothetical protein	-0.374694	down	down
Dshi_0255	ABV92004.1		protein of unknown function DUF1013	hypothetical protein	-1.08308	-1.67976	-1.36826
Dshi_0279	ABV92028.1		hypothetical protein	hypothetical protein	-0.174532	-0.600121	down
Dshi_0292	ABV92041.1		conserved hypothetical protein	hypothetical protein	-1.8499	-0.902136	-1.80635
Dshi_0370	ABV92119.1		conserved hypothetical protein	hypothetical protein	not detected	not detected	down
Dshi_0411	ABV92160.1		conserved hypothetical protein	hypothetical protein	1.28394	0.57433	down
Dshi_0468	ABV92216.1		conserved hypothetical protein	hypothetical protein	down	down	down
Dshi_0469	ABV92217.1		conserved hypothetical protein	hypothetical protein	down	-0.0307336	down
Dshi_0472	ABV92220.1		conserved hypothetical protein	hypothetical protein	down	-0.695308	-0.550895
Dshi_0481	ABV92229.1		conserved hypothetical protein	hypothetical protein	down	0.376716	down
Dshi_0485	ABV92233.1		conserved hypothetical protein	hypothetical protein	down	-	down
Dshi_0487	ABV92235.1		hypothetical protein	hypothetical protein	-1.23231	-1.14744	down
Dshi_0497	ABV92245.1		conserved hypothetical protein	hypothetical protein	down	down	down
Dshi_0499	ABV92247.1		conserved hypothetical protein	hypothetical protein	0.22291	down	-0.152492
Dshi_0500	ABV92248.1		hypothetical protein	hypothetical protein	down	0.605453	down
Dshi_0589	ABV92335.1		conserved hypothetical protein	hypothetical protein	down	-0.594062	down
Dshi_0618	ABV92364.1		conserved hypothetical protein	hypothetical protein	down	down	down
Dshi_0634	ABV92380.1		hypothetical protein	hypothetical protein	down	down	down
Dshi_0703	ABV92449.1		hypothetical protein	hypothetical protein	0.691643	-0.21975	down
Dshi_0722	ABV92467.1		conserved hypothetical protein	hypothetical protein	down	-	-
Dshi_0761	ABV92506.1		conserved hypothetical protein	hypothetical protein	0.829473	-0.350187	down
Dshi_0772	ABV92517.1		conserved hypothetical protein	hypothetical protein	not detected	not detected	down
Dshi_0790	ABV92535.1		conserved hypothetical protein	hypothetical protein	down	down	down
Dshi_0832	ABV92577.1		conserved hypothetical protein	hypothetical protein	down	down	down
Dshi_0841	ABV92586.1		hypothetical protein	hypothetical protein	up	up	not detected
Dshi_0869	ABV92614.1		conserved hypothetical protein	hypothetical protein	down	down	0.0508328
Dshi_0878	ABV92623.1		hypothetical protein	hypothetical protein	down	-0.38747	0.310653
Dshi_0903	ABV92648.1		conserved hypothetical protein	hypothetical protein	down	down	down
Dshi_0904	ABV92649.1		conserved hypothetical protein	hypothetical protein	down	down	down
Dshi_0949	ABV92694.1		conserved hypothetical protein	hypothetical protein	down	down	down
Dshi_0978	ABV92720.1		conserved hypothetical protein	hypothetical protein	-0.280339	-1.02262	down
Dshi_0980	ABV92722.1		conserved hypothetical protein	hypothetical protein	not detected	down	down
Dshi_0991	ABV92733.1		conserved hypothetical protein	hypothetical protein	down	down	down
Dshi_0997	ABV92739.1		conserved hypothetical protein	hypothetical protein	-2.79834	-3.13273	down
Dshi_1047	ABV92789.1		conserved hypothetical protein	hypothetical protein	-0.617134	-0.0961276	down
Dshi_1061	ABV92803.1		hypothetical protein	hypothetical protein	0.167427	1.0387	down
Dshi_1068	ABV92810.1		hypothetical protein	hypothetical protein	-1.08168	-0.74242	down
Dshi_1070	ABV92812.1		conserved hypothetical protein	hypothetical protein	down	2.13246	down
Dshi_1071	ABV92813.1		protein of unknown function DUF74	hypothetical protein	0.574223	0.992805	down
Dshi_1084	ABV92826.1		conserved hypothetical protein	hypothetical protein	up	5.29718	3.39761
Dshi_1106	ABV92848.1		conserved hypothetical protein	hypothetical protein	-0.617218	down	down
Dshi_1110	ABV92852.1	tolA	conserved hypothetical protein	hypothetical protein	down	down	down
Dshi_1120	ABV92862.1		conserved hypothetical protein	hypothetical protein	up	up	up
Dshi_1145	ABV92887.1		conserved hypothetical protein	hypothetical protein	down	down	down
Dshi_1154	ABV92896.1		conserved hypothetical protein	hypothetical protein	0.747419	0.0813706	down
Dshi_1220	ABV92962.1		conserved hypothetical protein	hypothetical protein	down	-0.176869	0.835719
Dshi_1224	ABV92966.1		hypothetical protein	hypothetical protein	not detected	0.197252	down
Dshi_1310	ABV93052.1		conserved hypothetical protein	hypothetical protein	-0.704121	-0.0748512	down
Dshi_1337	ABV93079.1		conserved hypothetical protein	hypothetical protein	not detected	down	down
Dshi_1356	ABV93098.1		conserved hypothetical protein	hypothetical protein	down	down	down
Dshi_1392	ABV93134.1		conserved hypothetical protein	hypothetical protein	down	-1.25443	down
Dshi_1409	ABV93151.1		hypothetical protein	hypothetical protein	up	not detected	not detected
Dshi_1420	ABV93162.1		conserved hypothetical protein	hypothetical protein	0.341613	1.45169	down
Dshi_1470	ABV93212.1		conserved hypothetical protein	hypothetical protein	up	up	up
Dshi_1499	ABV93241.1	yaeT	hypothetical protein	hypothetical protein	-0.794392	-0.939405	-0.93274
Dshi_1519	ABV93261.1		hypothetical protein	hypothetical protein	down	-0.0798759	down
Dshi_1527	ABV93269.1		conserved hypothetical protein	hypothetical protein	up	up	not detected
Dshi_1528	ABV93270.1		conserved hypothetical protein	hypothetical protein	-1.4644	-1.26988	-1.3676
Dshi_1546	ABV93288.1		hypothetical protein	hypothetical protein	down	down	down
Dshi_1570	ABV93312.1		conserved hypothetical protein	hypothetical protein	not detected	down	-
Dshi_1571	ABV93313.1		conserved hypothetical protein	hypothetical protein	down	down	down
Dshi_1588	ABV93330.1		hypothetical protein	hypothetical protein	down	down	down
Dshi_1596	ABV93338.1		hypothetical protein	hypothetical protein	-0.505412	down	down
Dshi_1614	ABV93356.1	yjgR	hypothetical protein	hypothetical protein	-3.24543	-1.93114	down
Dshi_1674	ABV93416.1		conserved hypothetical protein	hypothetical protein	-0.772057	0.0856307	down
Dshi_1675	ABV93417.1		hypothetical protein	hypothetical protein	down	down	down
Dshi_1697	ABV93439.1		hypothetical protein	hypothetical protein	-0.448047	-0.526647	down
Dshi_1715	ABV93457.1		hypothetical protein	hypothetical protein	down	down	down
Dshi_1722	ABV93464.1		hypothetical protein	hypothetical protein	down	down	down
Dshi_1731	ABV93473.1		conserved hypothetical protein	hypothetical protein	-0.399758	-0.622217	down
Dshi_1734	ABV93476.1		conserved hypothetical protein	hypothetical protein	-0.233761	down	0.472421
Dshi_1737	ABV93479.1		conserved hypothetical protein	hypothetical protein	-1.05955	-0.433901	down
Dshi_1739	ABV93481.1		hypothetical protein	hypothetical protein	down	not detected	down
Dshi_1743	ABV93485.1		hypothetical protein	hypothetical protein	0.376278	-0.597883	down
Dshi_1766	ABV93508.1		hypothetical protein	hypothetical protein	down	down	down
Dshi_1772	ABV93514.1		conserved hypothetical protein	hypothetical protein	-1.34165	down	down
Dshi_1797	ABV93539.1		hypothetical protein	hypothetical protein	down	-0.566796	down
Dshi_1818	ABV93560.1		hypothetical protein	hypothetical protein	1.3067	0.744007	down
Dshi_1823	ABV93565.1		hypothetical protein	hypothetical protein	down	not detected	not detected
Dshi_1836	ABV93578.1		hypothetical protein	hypothetical protein	down	down	down
Dshi_1850	ABV93592.1		hypothetical protein DUF1223	hypothetical protein	down	down	-
Dshi_1865	ABV93607.1		hypothetical protein	hypothetical protein	not detected	not detected	down
Dshi_1899	ABV93641.1		hypothetical protein	hypothetical protein	down	1.32843	down
Dshi_1904	ABV93646.1		hypothetical protein	hypothetical protein	up	1.05198	down
Dshi_1905	ABV93647.1		hypothetical protein	hypothetical protein	down	down	down
Dshi_1909	ABV93651.1		hypothetical protein	hypothetical protein	down	down	down
Dshi_1916	ABV93658.1		hypothetical protein	hypothetical protein	down	down	down
Dshi_1923	ABV93665.1		conserved hypothetical protein	hypothetical protein	-2.55971	-1.51162	-1.53106
Dshi_1936	ABV93677.1		conserved hypothetical protein	hypothetical protein	down	down	down
Dshi_1949	ABV93690.1		hypothetical protein	hypothetical protein	down	down	down
Dshi_1950	ABV93691.1		hypothetical protein	hypothetical protein	0.744857	0.329479	-0.122655
Dshi_1951	ABV93692.1		hypothetical protein	hypothetical protein	not detected	down	-
Dshi_1961	ABV93701.1		hypothetical protein	hypothetical protein	0.843758	0.818979	0.544392
Dshi_1987	ABV93726.1		conserved hypothetical protein	hypothetical protein	-0.102398	0.544652	down
Dshi_2018	ABV93757.1		conserved hypothetical protein	hypothetical protein	not detected	up	not detected
Dshi_2022	ABV93761.1		hypothetical protein	hypothetical protein	not detected	down	up
Dshi_2047	ABV93784.1		conserved hypothetical protein	hypothetical protein	down	down	down
Dshi_2051	ABV93788.1		conserved hypothetical protein	hypothetical protein	not detected	-1.89256	down
Dshi_2056	ABV93793.1		hypothetical protein	hypothetical protein	down	down	down
Dshi_2059	ABV93796.1		conserved hypothetical protein	hypothetical protein	not detected	down	down
Dshi_2064	ABV93801.1		hypothetical protein	hypothetical protein	down	down	down
Dshi_2071	ABV93808.1		conserved hypothetical protein	hypothetical protein	down	0.320233	down
Dshi_2083	ABV93820.1		hypothetical protein	hypothetical protein	-0.806969	-0.84266	down
Dshi_2092	ABV93829.1		hypothetical protein	hypothetical protein	-1.08478	-0.807622	-1.32602
Dshi_2095	ABV93832.1		conserved hypothetical protein	hypothetical protein	down	down	down
Dshi_2127	ABV93863.1		conserved hypothetical protein	hypothetical protein	down	down	down
Dshi_2141	ABV93877.1		conserved hypothetical protein	hypothetical protein	not detected	down	down
Dshi_2163	ABV93899.1		conserved hypothetical protein	hypothetical protein	down	not detected	down
Dshi_2197	ABV93933.1		hypothetical protein	hypothetical protein	-1.32736	-1.49351	-1.4172
Dshi_2203	ABV93939.1	nadD	conserved hypothetical protein	hypothetical protein	-0.373297	down	down
Dshi_2210	ABV93946.1		conserved hypothetical protein	hypothetical protein	-	up	up
Dshi_2212	ABV93948.1		hypothetical protein	hypothetical protein	down	down	down
Dshi_2214	ABV93950.1		conserved hypothetical protein	hypothetical protein	down	down	down
Dshi_2216	ABV93952.1		conserved hypothetical protein	hypothetical protein	-0.891019	-0.664541	-1.13669
Dshi_2231	ABV93967.1		hypothetical protein	hypothetical protein	-1.31586	-1.25404	down
Dshi_2237	ABV93973.1		conserved hypothetical protein	hypothetical protein	-0.188499	-0.314068	down
Dshi_2244	ABV93980.1		conserved hypothetical protein	hypothetical protein	down	-0.112703	down
Dshi_2258	ABV93994.1		conserved hypothetical protein	hypothetical protein	-0.910916	-1.0976	down
Dshi_2259	ABV93995.1		hypothetical protein	hypothetical protein	down	not detected	not detected
Dshi_2267	ABV94003.1		hypothetical protein	hypothetical protein	0.780687	up	up
Dshi_2286	ABV94022.1		hypothetical protein	hypothetical protein	down	down	down
Dshi_2290	ABV94026.1		hypothetical protein	hypothetical protein	down	down	-
Dshi_2291	ABV94027.1		conserved hypothetical protein	hypothetical protein	down	down	down
Dshi_2333	ABV94069.1		conserved hypothetical protein	hypothetical protein	-0.206141	-2.38183	down
Dshi_2335	ABV94071.1		hypothetical protein	hypothetical protein	down	not detected	-
Dshi_2342	ABV94078.1		hypothetical protein	hypothetical protein	down	not detected	down
Dshi_2376	ABV94112.1		hypothetical protein	hypothetical protein	down	down	down
Dshi_2384	ABV94120.1		hypothetical protein	hypothetical protein	down	down	-
Dshi_2385	ABV94121.1		hypothetical protein	hypothetical protein	1.28205	0.547885	down
Dshi_2414	ABV94148.1	bamD	conserved hypothetical protein	hypothetical protein	-0.505347	-0.45744	-1.15977
Dshi_2427	ABV94161.1		hypothetical protein	hypothetical protein	down	down	down
Dshi_2441	ABV94175.1		hypothetical protein	hypothetical protein	down	0.472583	1.61019
Dshi_2454	ABV94188.1		hypothetical protein	hypothetical protein	not detected	down	down
Dshi_2458	ABV94192.1		hypothetical protein	hypothetical protein	down	not detected	down
Dshi_2462	ABV94196.1		hypothetical protein	hypothetical protein	-1.72814	-2.1446	down
Dshi_2465	ABV94199.1		conserved hypothetical protein	hypothetical protein	-1.61198	-0.881699	down
Dshi_2466	ABV94200.1		hypothetical protein	hypothetical protein	-1.95917	-2.03193	-2.05971
Dshi_2467	ABV94201.1		hypothetical protein	hypothetical protein	0.470795	down	down
Dshi_2488	ABV94222.1		hypothetical protein	hypothetical protein	down	down	down
Dshi_2514	ABV94247.1		hypothetical protein	hypothetical protein	-0.0469165	0.278254	down
Dshi_2538	ABV94271.1		conserved hypothetical protein	hypothetical protein	0.776205	0.71463	0.660062
Dshi_2550	ABV94283.1		hypothetical protein	hypothetical protein	-	not detected	up
Dshi_2564	ABV94297.1		hypothetical protein	hypothetical protein	down	down	down
Dshi_2574	ABV94307.1		hypothetical protein	hypothetical protein	0.511256	-0.181562	down
Dshi_2581	ABV94314.1		hypothetical protein	hypothetical protein	down	0.778602	down
Dshi_2587	ABV94320.1		hypothetical protein	hypothetical protein	-1.09757	0.0498608	down
Dshi_2634	ABV94367.1		hypothetical protein	hypothetical protein	down	down	down
Dshi_2665	ABV94398.1		conserved hypothetical protein	hypothetical protein	down	down	down
Dshi_2666	ABV94399.1		hypothetical protein	hypothetical protein	down	down	down
Dshi_2710	ABV94443.1		conserved hypothetical protein	hypothetical protein	down	not detected	not detected
Dshi_2716	ABV94449.1		hypothetical protein	hypothetical protein	-1.85776	-1.5552	down
Dshi_2722	ABV94455.1		conserved hypothetical protein	hypothetical protein	0.601263	0.583205	down
Dshi_2730	ABV94463.1		hypothetical protein	hypothetical protein	down	-	down
Dshi_2740	ABV94473.1		hypothetical protein	hypothetical protein	1.92624	2.82452	3.59532
Dshi_2769	ABV94502.1		hypothetical protein	hypothetical protein	not detected	down	down
Dshi_2772	ABV94505.1		conserved hypothetical protein	hypothetical protein	down	down	down
Dshi_2778	ABV94511.1		conserved hypothetical protein	hypothetical protein	not detected	down	not detected
Dshi_2780	ABV94513.1		hypothetical protein	hypothetical protein	up	up	up
Dshi_2782	ABV94515.1		hypothetical protein	hypothetical protein	down	-0.186021	-1.65477
Dshi_2784	ABV94517.1		hypothetical protein	hypothetical protein	down	down	down
Dshi_2791	ABV94524.1		hypothetical protein	hypothetical protein	down	-0.372795	0.345064
Dshi_2793	ABV94526.1		hypothetical protein	hypothetical protein	0.00164708	0.649213	down
Dshi_2811	ABV94544.1		conserved hypothetical protein	hypothetical protein	-1.6171	-0.118934	down
Dshi_2826	ABV94559.1		conserved hypothetical protein	hypothetical protein	not detected	not detected	down
Dshi_2832	ABV94565.1		hypothetical protein	hypothetical protein	-0.352273	-0.606373	-0.537962
Dshi_2863	ABV94596.1		hypothetical protein	hypothetical protein	down	down	down
Dshi_2864	ABV94597.1		hypothetical protein	hypothetical protein	down	-0.284694	down
Dshi_2879	ABV94612.1		hypothetical protein	hypothetical protein	down	down	down
Dshi_2895	ABV94628.1		hypothetical protein	hypothetical protein	0.223409	down	down
Dshi_2904	ABV94637.1		conserved hypothetical protein	hypothetical protein	down	down	down
Dshi_2905	ABV94638.1		conserved hypothetical protein	hypothetical protein	down	down	down
Dshi_2906	ABV94639.1		hypothetical protein	hypothetical protein	0.895084	-0.341639	-1.5666
Dshi_2907	ABV94640.1		conserved hypothetical protein DUF1285	hypothetical protein	down	1.21414	down
Dshi_2922	ABV94655.1		conserved hypothetical protein	hypothetical protein	down	down	down
Dshi_2943	ABV94676.1		conserved hypothetical protein	hypothetical protein	-0.830863	-1.3628	down
Dshi_2944	ABV94677.1		conserved hypothetical protein	hypothetical protein	down	not detected	not detected
Dshi_2951	ABV94684.1		hypothetical protein	hypothetical protein	down	down	down
Dshi_2971	ABV94704.1		conserved hypothetical protein	hypothetical protein	down	down	down
Dshi_2972	ABV94705.1		hypothetical protein	hypothetical protein	down	-0.562502	down
Dshi_2987	ABV94720.1		conserved hypothetical protein	hypothetical protein	-0.0571903	0.0733639	down
Dshi_2988	ABV94721.1		conserved hypothetical protein	hypothetical protein	-0.26662	-0.819472	down
Dshi_2991	ABV94724.1		conserved hypothetical protein DUF1643	hypothetical protein	not detected	down	down
Dshi_3077	ABV94810.1		conserved hypothetical protein	hypothetical protein	down	down	down
Dshi_3092	ABV94825.1		hypothetical protein	hypothetical protein	down	down	down
Dshi_3093	ABV94826.1		hypothetical protein	hypothetical protein	-1.55782	down	down
Dshi_3099	ABV94832.1		protein of unknown function DUF558	hypothetical protein	-0.233307	down	-0.473932
Dshi_3114	ABV94847.1		hypothetical protein	hypothetical protein	-0.570944	-0.279163	down
Dshi_3137	ABV94870.1		conserved hypothetical protein	hypothetical protein	down	0.498261	down
Dshi_3156	ABV94889.1		conserved hypothetical protein	hypothetical protein	down	0.779541	down
Dshi_3232	ABV94965.1		conserved hypothetical protein	hypothetical protein	not detected	down	down
Dshi_3238	ABV94971.1		conserved hypothetical protein	hypothetical protein	0.285334	-0.147317	down
Dshi_3259	ABV94992.1		hypothetical protein	hypothetical protein	up	1.32704	up
Dshi_3270	ABV95003.1		conserved hypothetical protein	hypothetical protein	0.540487	0.170225	down
Dshi_3272	ABV95005.1		hypothetical protein	hypothetical protein	-0.136076	0.150199	down
Dshi_3273	ABV95006.1		hypothetical protein	hypothetical protein	down	down	down
Dshi_3290	ABV95023.1		hypothetical protein	hypothetical protein	not detected	down	down
Dshi_3381	ABV95114.1		hypothetical protein	hypothetical protein	-1.40051	-1.56035	down
Dshi_3404	ABV95137.1		hypothetical protein	hypothetical protein	down	up	not detected
Dshi_3422	ABV95155.1		hypothetical protein	hypothetical protein	not detected	down	down
Dshi_3434	ABV95167.1		protein of unknown function UPF0079	hypothetical protein	up	1.21388	down
Dshi_3555	ABV95288.1		hypothetical protein	hypothetical protein	down	down	down
Dshi_3587	ABV95320.1		hypothetical protein	hypothetical protein	down	down	down
Dshi_3592	ABV95325.1		hypothetical protein	hypothetical protein	-1.40251	-1.06288	down
Dshi_3633	ABV95366.1		conserved hypothetical protein	hypothetical protein	down	0.126141	down
Dshi_3652	ABV95385.1		hypothetical protein	hypothetical protein	not detected	down	down
Dshi_3654	ABV95387.1		conserved hypothetical protein	hypothetical protein	down	0.217183	-1.14168
Dshi_3684	ABV95417.1		hypothetical protein	hypothetical protein	0.836764	0.80877	1.01564
Dshi_3713	ABV95444.1		conserved hypothetical protein	hypothetical protein	down	-0.398038	down
Dshi_3729	ABV95460.1		conserved hypothetical protein	hypothetical protein	not detected	down	down
Dshi_3747	ABV95477.1		conserved hypothetical protein	hypothetical protein	down	down	down
Dshi_3859	ABV95587.1		conserved hypothetical protein	hypothetical protein	down	down	down
Dshi_3865	ABV95593.1		hypothetical protein	hypothetical protein	not detected	down	down
Dshi_3867	ABV95595.1		hypothetical protein	hypothetical protein	-1.12139	-1.04939	-0.848262
Dshi_3927	ABV95655.1		conserved hypothetical protein	hypothetical protein	not detected	not detected	down
Dshi_3946;Dshi_3608	ABV95674.1;ABV95341.1		conserved hypothetical protein	hypothetical protein	down	-	-
Dshi_3966	ABV95694.1		conserved hypothetical protein	hypothetical protein	up	up	not detected
Dshi_3972;Dshi_3637	ABV95700.1;ABV95370.1		conserved hypothetical protein	hypothetical protein	-	down	down
Dshi_3984;Dshi_3650	ABV95712.1;ABV95383.1		conserved hypothetical protein	hypothetical protein	not detected	up	up
Dshi_4011	ABV95738.1		conserved hypothetical protein	hypothetical protein	not detected	down	down
Dshi_4067	ABV95794.1		hypothetical protein	hypothetical protein	up	up	not detected
Dshi_4088	ABV95810.1		hypothetical protein	hypothetical protein	down	-0.0807924	down
Dshi_4122	ABV95839.1		hypothetical protein	hypothetical protein	1.22349	0.44453	down
Dshi_4138	ABV95849.1		hypothetical protein	hypothetical protein	0.608516	1.17931	0.560106
Dshi_4150	ABV95861.1		hypothetical protein	hypothetical protein	0.985709	0.702656	0.768064
Dshi_4197	ABV95907.1		conserved hypothetical protein	hypothetical protein	down	down	down
Dshi_4218	ABV95928.1		conserved hypothetical protein	hypothetical protein	down	down	down
Dshi_5003	ACT10201.1		hypothetical protein	hypothetical protein	0.00310016	0.173222	down
Dshi_0226	ABV91975.1		protein of unknown function DUF1244	hypothetical proteins	not detected	down	down
Dshi_0339	ABV92088.1		protein of unknown function DUF849	hypothetical proteins	down	not detected	not detected
Dshi_0742	ABV92487.1		protein of unknown function UPF0118	hypothetical proteins	down	not detected	down
Dshi_0851	ABV92596.1		protein of unknown function DUF159	hypothetical proteins	down	down	down
Dshi_0856	ABV92601.1		protein of unknown function DUF404	hypothetical proteins	down	down	down
Dshi_1157	ABV92899.1		protein of unknown function UPF0061	hypothetical proteins	0.382555	0.615864	0.526648
Dshi_1175	ABV92917.1		protein of unknown function DUF583	hypothetical proteins	-1.18968	-1.3752	down
Dshi_1177	ABV92919.1		protein of unknown function DUF455	hypothetical proteins	0.431383	-0.0025511	down
Dshi_1360	ABV93102.1		protein of unknown function DUF1486	hypothetical proteins	down	-0.131347	down
Dshi_3018	ABV94751.1		protein of unknown function DUF1523	hypothetical proteins	-0.527334	down	down
Dshi_3242	ABV94975.1		protein of unknown function DUF404	hypothetical proteins	-1.16797	-1.38562	-1.5066
Dshi_3243	ABV94976.1		protein of unknown function DUF403	hypothetical proteins	down	-0.871631	down
Dshi_3412	ABV95145.1		protein of unknown function DUF55	hypothetical proteins	-0.186335	0.170905	down
Dshi_3858	ABV95586.1		protein of unknown function DUF940 membrane	hypothetical proteins	down	down	down
Dshi_2938	ABV94671.1		conserved hypohtetical protein	hypthetical protein	down	0.88612	down
Dshi_0086	ABV91835.1		SOUL heme-binding protein	iron metabolism	not detected	0.0214927	down
Dshi_0107	ABV91856.1		ferritin-like protein	iron metabolism	not detected	down	down
Dshi_0560	ABV92306.1	fhuC	ABC-type cobalamin/Fe3+-siderophores transport	iron metabolism	down	down	down
Dshi_0564	ABV92310.1		protein of unknown function DUF1111	iron metabolism	not detected	down	not detected
Dshi_0566	ABV92312.1		conserved hypothetical protein	iron metabolism	not detected	1.65369	down
Dshi_0570	ABV92316.1	fhuA	ABC-type cobalamin/Fe3+-siderophores transport	iron metabolism	not detected	down	down
Dshi_0571	ABV92317.1	hmuV	hemin import ATP-binding protein hmuV	iron metabolism	not detected	not detected	down
Dshi_0573	ABV92319.1	hmuT	hemin-binding periplasmic protein hmuT	iron metabolism	not detected	down	down
Dshi_1011	ABV92753.1		ferric uptake regulator	iron metabolism	down	not detected	-
Dshi_1017	ABV92759.1	hemB2	TonB-dependent heme/hemoglobin receptor family	iron metabolism	not detected	down	down
Dshi_1516	ABV93258.1		conserved hypothetical protein	iron metabolism	down	down	down
Dshi_1628	ABV93370.1		UPF0145 protein	iron metabolism	down	0.0394971	down
Dshi_2142	ABV93878.1		putative ferric uptake regulation protein	iron metabolism	0.0119953	-0.298584	down
Dshi_2349	ABV94085.1		putative iron-binding protein iscA	iron metabolism	up	1.72303	not detected
Dshi_3126	ABV94859.1		putative periplasmic iron-binding protein	iron metabolism	down	down	down
Dshi_3949;Dshi_3611	ABV95677.1;ABV95344.1		iron (metal) dependent repressor	iron metabolism	1.90454	down	down
Dshi_4171	ABV95881.1	mdoG	periplasmic glucan biosynthesis protein MdoG	Lipid metabolism and cell wall/membrane/envelope biogenesis/integrity	not detected	not detected	down
Dshi_0079	ABV91828.1		lipid A biosynthesis acyltransferase	Lipid transport and metabolism	not detected	down	down
Dshi_0131	ABV91880.1	accD	acetyl-CoA carboxylase	Lipid transport and metabolism	-0.555197	-0.949613	-0.832064
Dshi_1048	ABV92790.1		enoyl-CoA hydratase/isomerase	Lipid transport and metabolism	down	down	down
Dshi_1304	ABV93046.1	mvaA	enoyl-CoA hydratase/isomerase	Lipid transport and metabolism	down	0.246802	-0.791725
Dshi_2443	ABV94177.1		3-hydroxyisobutyrate dehydrogenase related	Lipid transport and metabolism	down	down	down
Dshi_3105	ABV94838.1	pgsA	CDP-diacylglycerol--glycerol-3-phosphate 3-phosphatidyltransferase	Lipid transport and metabolism	not detected	not detected	down
Dshi_3329	ABV95062.1		enoyl-CoA hydratase/isomerase	Lipid transport and metabolism	down	down	down
Dshi_3331	ABV95064.1	bktB	beta-ketothiolase	Lipid transport and metabolism	0.715214	0.593094	0.729534
Dshi_3549	ABV95282.1	glpQ	glycerophosphoryl diester phosphodiesterase	Lipid transport and metabolism	down	down	down
Dshi_1290	ABV93032.1	moaA	molybdenum cofactor biosynthesis protein A	Metabolism of cofactors and vitamins	1.37703	1.05423	0.979313
Dshi_1583	ABV93325.1	lipA	lipoyl synthase	Metabolism of cofactors and vitamins	-0.543297	-1.30975	down
Dshi_2966	ABV94699.1	panB	3-methyl-2-oxobutanoate	Metabolism of cofactors and vitamins	0.548487	0.654277	0.645975
Dshi_0192	ABV91941.1	hppk	2-amino-4-hydroxy-6-	Metabolism of cofactors and vitamins	down	down	-
Dshi_0196	ABV91945.1	pdxJ	pyridoxine 5'-phosphate synthase	Metabolism of cofactors and vitamins	1.06514	1.06601	0.903995
Dshi_0239	ABV91988.1	nadX	aspartate dehydrogenase	Metabolism of cofactors and vitamins	down	down	down
Dshi_0911	ABV92656.1	thiE	thiamine-phosphate diphosphorylase	Metabolism of cofactors and vitamins	-1.29427	down	down
Dshi_1801	ABV93543.1	moaC	molybdenum cofactor biosynthesis protein C	Metabolism of cofactors and vitamins	0.12514	-0.0432222	down
Dshi_2507;Dshi_2103;Dshi_1914;Dshi_0875;Dshi_0463	ABV94240.1;ABV93840.1;ABV93656.1;ABV92620.1;ABV92211.1		transposase	Mobilome: prophages, transposons	down	down	-
Dshi_4081;Dshi_3876;Dshi_3680	ABV95803.1;ABV95604.1;ABV95413.1		resolvase	Mobilome: prophages, transposons	down	down	down
Dshi_4084	ABV95806.1		resolvase	Mobilome: prophages, transposons	0.436908	down	down
Dshi_1581	ABV93323.1	hpt	hypoxanthine phosphoribosyltransferase	Nucleotide metabolism	down	-	down
Dshi_2189	ABV93925.1	cpdB	2',3'-cyclic-nucleotide 2'-phosphodiesterase	Nucleotide metabolism	3.35055	4.00111	4.38976
Dshi_3205	ABV94938.1		hydroxyisourate hydrolase	Nucleotide metabolism	0.182454	0.13114	down
Dshi_0831	ABV92576.1	upp	uracil phosphoribosyltransferase	Nucleotide/ nucleotide sugar metabolism	-0.635871	-0.902513	-0.912746
Dshi_2975	ABV94708.1	dut	deoxyuridine 5'-triphosphate	Nucleotide/ nucleotide sugar metabolism	not detected	down	not detected
Dshi_0157	ABV91906.1	cobA2	cob(I)alamin adenosyltransferase	porphyrin and related pathways	-0.603658	-1.30556	-1.06288
Dshi_0165	ABV91914.1	cobD	cobalamin biosynthesis protein CobD	porphyrin and related pathways	0.503286	0.215326	down
Dshi_0166	ABV91915.1	cobC	threonine-phosphate decarboxylase	porphyrin and related pathways	-0.315697	0.323092	down
Dshi_0176	ABV91925.1	cobM	precorrin-4 C11-methyltransferase	porphyrin and related pathways	down	down	down
Dshi_0659	ABV92405.1	hemN2	oxygen-independent coproporphyrinogen III	porphyrin and related pathways	down	not detected	not detected
Dshi_1182	ABV92924.1	hemA2	5-aminolevulinic acid synthase	porphyrin and related pathways	-0.126205	0.914542	1.50631
Dshi_1512	ABV93254.1	ctaA	putative cytochrome oxidase assembly protein	porphyrin and related pathways	0.136449	0.82371	down
Dshi_1690	ABV93432.1	cobK	precorrin-6A reductase	porphyrin and related pathways	down	down	down
Dshi_1691	ABV93433.1	cbiD	cobalamin (vitamin B12) biosynthesis CbiD	porphyrin and related pathways	-0.497266	-0.536116	down
Dshi_2637	ABV94370.1		putative anaerobic magnesium-protoporphyrin IX	porphyrin and related pathways	0.16129	0.401928	down
Dshi_3416	ABV95149.1	hemD	uroporphyrinogen-III synthase	porphyrin and related pathways	not detected	not detected	down
Dshi_3498	ABV95231.1	hemH	Protoheme ferro-lyase ferrochelatase	porphyrin and related pathways	down	-0.490646	down
Dshi_3501	ABV95234.1	crtA	spheroidene monooxygenase	porphyrin and related pathways	down	-1.04605	down
Dshi_3503	ABV95236.1	bchD	magnesium-chelatase 60 kDa subunit	porphyrin and related pathways	-0.633053	-0.977952	down
Dshi_3509	ABV95242.1	crtB	phytoene synthase	porphyrin and related pathways	0.187937	down	down
Dshi_3536	ABV95269.1	bchH	magnesium-chelatase subunit H	porphyrin and related pathways	-0.37987	-0.333286	-2.54881
Dshi_3538	ABV95271.1	bchM	magnesium-protoporphyrin O-methyltransferase	porphyrin and related pathways	-0.28693	0.00112482	down
Dshi_0030	ABV91779.1	dsbA1	putative thiol-disulfide oxidoreductase D	protein fate	down	-0.0390567	-0.442931
Dshi_0169	ABV91918.1		putative glutathione S-transferase	protein fate	0.601676	0.253382	0.55373
Dshi_0179	ABV91928.1	def	peptide deformylase	protein fate	down	down	down
Dshi_0180	ABV91929.1	def	peptide deformylase	protein fate	down	down	down
Dshi_0257	ABV92006.1		peptidase S8 and S53 subtilisin kexin sedolisin	protein fate	-0.623758	-2.03995	down
Dshi_0362	ABV92111.1	pqqL1	peptidase M16 protein	protein fate	0.300985	0.689419	0.409873
Dshi_0617	ABV92363.1	clpB	chaperone protein clpB	protein fate	0.990038	0.338012	-0.153068
Dshi_0640	ABV92386.1		peptidase S49	protein fate	down	down	down
Dshi_1147	ABV92889.1		processing peptidase	protein fate	-0.298112	-0.718506	-0.139159
Dshi_1161	ABV92903.1		amidohydrolase	protein fate	0.1685	-0.419334	down
Dshi_1167	ABV92909.1		peptidase M48 Ste24p	protein fate	down	down	down
Dshi_1176	ABV92918.1		peptidase M23B	protein fate	down	-	down
Dshi_1202	ABV92944.1		heat shock protein DnaJ domain protein	protein fate	-0.0554347	down	down
Dshi_1229	ABV92971.1		peptidase C26	protein fate	down	0.324969	down
Dshi_1389	ABV93131.1		putative deoxyribodipyrimidine photo-lyase	protein fate	not detected	down	down
Dshi_1925	ABV93667.1		putative ATPase	protein fate	down	-2.59174	2.55078
Dshi_2426	ABV94160.1		hypothetical protein	protein fate	not detected	down	down
Dshi_2623	ABV94356.1		peptidase M48	protein fate	down	down	-
Dshi_2644	ABV94377.1		putative export-related chaperone	protein fate	-0.487411	-0.728555	down
Dshi_2840	ABV94573.1		peptidase M22	protein fate	down	-0.0376871	down
Dshi_2892	ABV94625.1		putative small heat shock (HSP20) protein	protein fate	3.36384	0.0912931	-0.509413
Dshi_3063	ABV94796.1	tlpA	Thiol:disulfide interchange protein TlpA	protein fate	not detected	-	down
Dshi_3338	ABV95071.1	mepA	penicillin-insensitive murein endopeptidase	protein fate	down	down	down
Dshi_3410	ABV95143.1	dsbE	thiol:disulfide interchange protein DsbE	protein fate	-1.05659	down	down
Dshi_3431	ABV95164.1	senC	regulatory protein SenC	protein fate	0.817086	0.201808	-0.298803
Dshi_3468	ABV95201.1	msrA1	peptide methionine sulfoxide reductase	protein fate	not detected	down	down
Dshi_3470	ABV95203.1		peptidase M48 Ste24p	protein fate	not detected	down	-
Dshi_3958;Dshi_3620	ABV95686.1;ABV95353.1	dsbA1	DSBA oxidoreductase	protein fate	0.321482	down	down
Dshi_0868	ABV92613.1		putative peptidase	proten fate	down	down	down
Dshi_0059	ABV91808.1	ftsK	DNA translocase	Replication, recombination and repair	-0.445205	-0.142151	down
Dshi_0102	ABV91851.1	dnaE1	DNA polymerase III, alpha subunit	Replication, recombination and repair	down	1.44529	0.906445
Dshi_0221	ABV91970.1	parC	DNA topoisomerase IV, A subunit	Replication, recombination and repair	-0.731607	-0.487638	-0.588777
Dshi_0313	ABV92062.1		AAA ATPase central domain protein	Replication, recombination and repair	down	down	down
Dshi_0363	ABV92112.1	mutL	DNA mismatch repair protein MutL	Replication, recombination and repair	-0.566323	-0.359433	-0.626902
Dshi_0364	ABV92113.1	rmuC	protein of unknown function DUF195	Replication, recombination and repair	down	down	down
Dshi_0385	ABV92134.1	dinB	DNA-directed DNA polymerase IV	Replication, recombination and repair	not detected	down	not detected
Dshi_0644	ABV92390.1	uvrC	excinuclease ABC	Replication, recombination and repair	down	-0.543789	down
Dshi_0648	ABV92394.1	recR	recombination protein RecR	Replication, recombination and repair	not detected	-	down
Dshi_0700	ABV92446.1		AMP-dependent synthetase and ligase	Replication, recombination and repair	down	down	down
Dshi_0921	ABV92666.1		DNA-directed DNA polymerase	Replication, recombination and repair	down	down	down
Dshi_0990	ABV92732.1		putative DNA helicase related protein	Replication, recombination and repair	down	down	down
Dshi_0992	ABV92734.1		type III restriction protein res subunit	Replication, recombination and repair	down	down	down
Dshi_1027	ABV92769.1	ihfB	integration host factor, beta subunit	Replication, recombination and repair	-0.747871	-0.653998	down
Dshi_1064	ABV92806.1	rufX	holliday junction resolvase YqgF	Replication, recombination and repair	down	down	down
Dshi_1103	ABV92845.1	ruvC	crossover junction endodeoxyribonuclease RuvC	Replication, recombination and repair	not detected	down	down
Dshi_1119	ABV92861.1		DEAD/H associated domain protein	Replication, recombination and repair	down	down	down
Dshi_1138	ABV92880.1		DNA protecting protein DprA	Replication, recombination and repair	up	up	up
Dshi_1192	ABV92934.1	holC	DNA polymerase III chi subunit HolC	Replication, recombination and repair	-0.750198	0.144676	down
Dshi_1225	ABV92967.1		deoxyribodipyrimidine photo-lyase	Replication, recombination and repair	not detected	down	down
Dshi_1291	ABV93033.1		DNA alkylation repair enzyme	Replication, recombination and repair	down	-	down
Dshi_1509	ABV93251.1	ligA	DNA ligase	Replication, recombination and repair	-0.345479	-0.628999	-0.535913
Dshi_1510	ABV93252.1	recG	ATP-dependent DNA helicase	Replication, recombination and repair	-1.74105	-0.986103	-0.835399
Dshi_1561	ABV93303.1	mfd	transcription repair coupling factor	Replication, recombination and repair	-1.85844	-1.70868	down
Dshi_1611	ABV93353.1	xerD	tyrosine recombinase	Replication, recombination and repair	down	down	down
Dshi_1643	ABV93385.1	recA	bacterial DNA recombination	Replication, recombination and repair	0.677892	-0.498236	-0.940819
Dshi_1689	ABV93431.1		DNA-glycosylase family protein	Replication, recombination and repair	not detected	not detected	down
Dshi_2192	ABV93928.1	uvrB	UvrABC system protein B	Replication, recombination and repair	-0.541168	-0.765157	-0.760534
Dshi_2589	ABV94322.1		DNA ligase	Replication, recombination and repair	down	down	down
Dshi_2850	ABV94583.1		putative ATPase	Replication, recombination and repair	-0.321782	-0.0235694	down
Dshi_2957	ABV94690.1	dnaE2	DNA polymerase III subunit alpha	Replication, recombination and repair	-0.40098	down	down
Dshi_3024	ABV94757.1	ada	ADA regulatory protein	Replication, recombination and repair	down	down	down
Dshi_3064	ABV94797.1	tag	DNA-3-methyladenine glycosylase 1	Replication, recombination and repair	down	down	down
Dshi_3090	ABV94823.1	udgA	uracil-DNA glycosylase	Replication, recombination and repair	down	down	down
Dshi_3231	ABV94964.1		putative DNA repair enzyme	Replication, recombination and repair	down	down	down
Dshi_3296	ABV95029.1	xseB	exodeoxyribonuclease 7 small subunit	Replication, recombination and repair	not detected	down	-
Dshi_3334	ABV95067.1	recQ	ATP-dependent DNA helicase RecQ	Replication, recombination and repair	-0.552436	-0.595792	-0.373275
Dshi_3375	ABV95108.1	recF	DNA replication and repair protein RecF	Replication, recombination and repair	down	down	down
Dshi_3448	ABV95181.1	dnaQ1	DNA polymerase III subunit epsilon	Replication, recombination and repair	down	down	down
Dshi_3559	ABV95292.1	dnaQ2	DNA polymerase III subunit epsilon	Replication, recombination and repair	not detected	not detected	down
Dshi_3564	ABV95297.1	mutT	mutator MutT protein	Replication, recombination and repair	down	-0.269195	down
Dshi_3839	ABV95569.1		ferritin Dps family protein	Replication, recombination and repair	down	down	down
Dshi_4027;Dshi_3751	ABV95754.1;ABV95481.1		phage integrase	Replication, recombination and repair	down	down	down
Dshi_4223	ABV95933.1		ferritin Dps family protein	Replication, recombination and repair	-2.04571	down	down
Dshi_5002	ACT10200.1	xerC	hypothtical protein	Replication, recombination and repair	down	down	down
Dshi_0305	ABV92054.1	secY	preprotein translocase, SecY subunit	secretion system	-0.65178	-0.744164	down
Dshi_1343	ABV93085.1	tatA	Sec-independent translocation protein	secretion system	-	down	-
Dshi_2293	ABV94029.1		secretion protein	secretion system	-1.31493	-1.49886	down
Dshi_3387	ABV95120.1	exeA	Type II secretory pathway	secretion system	1.04518	0.880507	down
Dshi_3641	ABV95374.1	virB3	CagE TrbE VirB component of type IV transporter	secretion system	not detected	up	not detected
Dshi_3647	ABV95380.1	virB7	conjugation TrbI family protein	secretion system	up	up	not detected
Dshi_3976	ABV95704.1	virB3	CagE TrbE VirB component of type IV transporter	secretion system	-	up	up
Dshi_3980;Dshi_3645	ABV95708.1;ABV95378.1	virB5	VirB8 family protein	secretion system	not detected	up	not detected
Dshi_3981;Dshi_3646	ABV95709.1;ABV95379.1	virB6	conjugal transfer protein TrbG/VirB9/CagX	secretion system	3.4384	4.44696	3.27934
Dshi_0018	ABV91767.1		multicopper oxidase	stress proteins	0.625554	0.925932	0.988116
Dshi_0054	ABV91803.1	gst2	glutathione S-transferase like protein	stress proteins	not detected	down	down
Dshi_0121	ABV91870.1		uncharacterized peroxidase-related enzyme	stress proteins	-0.587028	-2.30395	down
Dshi_0335	ABV92084.1	merA	putative mercuric reductase MerA	stress proteins	0.823491	1.10652	0.503226
Dshi_0727	ABV92472.1		transcriptional regulator	stress proteins	down	0.0998917	-0.25655
Dshi_0837	ABV92582.1		glutathione S-transferase domain protein	stress proteins	down	down	down
Dshi_0917	ABV92662.1		acriflavin resistance protein	stress proteins	down	down	not detected
Dshi_0929	ABV92674.1		UspA domain protein	stress proteins	down	-0.0539005	-0.555359
Dshi_1162	ABV92904.1		acriflavin resistance protein	stress proteins	down	down	down
Dshi_1178	ABV92920.1		alkyl hydroperoxide reductase/ Thiol specific	stress proteins	-1.49027	-1.28798	down
Dshi_1262	ABV93004.1		acriflavin resistance protein	stress proteins	not detected	down	down
Dshi_1338	ABV93080.1	uspA1	UspA domain protein	stress proteins	not detected	up	down
Dshi_1442	ABV93184.1		peroxidase	stress proteins	down	down	down
Dshi_1807	ABV93549.1		putative universal stress protein	stress proteins	-0.324643	-0.592475	-0.474026
Dshi_1852	ABV93594.1		putative thioredoxin	stress proteins	not detected	not detected	down
Dshi_2005	ABV93744.1		putative cytochrome c peroxidase	stress proteins	down	down	down
Dshi_2407	ABV94143.1		putative glutathione S-transferase	stress proteins	down	down	down
Dshi_2523	ABV94256.1		putative hydrogen peroxide-inducible genes	stress proteins	down	down	down
Dshi_2655	ABV94388.1	ccpA	cytochrome-c peroxidase	stress proteins	2.09264	2.71829	up
Dshi_2686	ABV94419.1		universal stress protein	stress proteins	down	down	down
Dshi_2838	ABV94571.1		conserved hypothetical protein	stress proteins	down	down	down
Dshi_2984	ABV94717.1		hypothetical protein	stress proteins	0.690125	0.103732	-0.29071
Dshi_3285	ABV95018.1	trx	putative thioredoxin	stress proteins	down	0.543756	0.146517
Dshi_3802	ABV95532.1		hydrogen peroxide sensing transcriptional	stress proteins	down	down	down
Dshi_4064;Dshi_3788	ABV95791.1;ABV95518.1		heavy metal transport/detoxification protein	stress proteins	0.327844	0.592105	down
Dshi_0332	ABV92081.1	rnpA	ribonuclease P protein component	transcription	not detected	down	down
Dshi_1567	ABV93309.1	hfq	putative protein Hfq	transcription	-0.979506	-0.274257	down
Dshi_2249	ABV93985.1	nusB	N utilization substance protein B-like protein	transcription	-0.838805	-0.795729	down
Dshi_0015	ABV91764.1	rnr	ribonuclease R	transcription	0.179429	0.531644	0.649378
Dshi_0023	ABV91772.1	rnhB	ribonuclease HII	transcription	down	down	down
Dshi_0106	ABV91855.1		transcriptional regulator	transcriptional regulator	not detected	down	down
Dshi_0123	ABV91872.1		transcriptional regulator	transcriptional regulator	up	up	up
Dshi_0211	ABV91960.1		integral membrane sensor signal transduction	transcriptional regulator	down	down	not detected
Dshi_0212	ABV91961.1		two component transcriptional regulator	transcriptional regulator	4.1765	4.04079	4.02053
Dshi_0334	ABV92083.1		integral membrane sensor signal transduction	transcriptional regulator	down	down	down
Dshi_0357	ABV92106.1	arsR	transcriptional regulator	transcriptional regulator	down	down	down
Dshi_0448	ABV92196.1		integral membrane sensor signal transduction	transcriptional regulator	down	down	down
Dshi_0557	ABV92303.1	greA2	GreA/GreB family elongation factor	transcriptional regulator	-0.570382	-0.119328	down
Dshi_0576	ABV92322.1		transcriptional regulator	transcriptional regulator	down	down	down
Dshi_0587	ABV92333.1		putative transcriptional regulator	transcriptional regulator	down	down	down
Dshi_0609	ABV92355.1		transcriptional regulator, GntR family with	transcriptional regulator	down	down	down
Dshi_0631	ABV92377.1	glpR	glycerol-3-phosphate regulon repressor	transcriptional regulator	down	down	down
Dshi_0711	ABV92456.1		transcriptional regulator	transcriptional regulator	down	not detected	down
Dshi_0758	ABV92503.1		transcriptional regulator	transcriptional regulator	down	down	down
Dshi_0765	ABV92510.1		transcriptional regulator	transcriptional regulator	up	up	up
Dshi_0800	ABV92545.1		transcriptional regulator	transcriptional regulator	down	1.00307	down
Dshi_0812	ABV92557.1		transcriptional regulator	transcriptional regulator	not detected	not detected	down
Dshi_0823	ABV92568.1		two component, sigma54 specific, transcriptional	transcriptional regulator	1.4826	1.0693	1.19129
Dshi_0842	ABV92587.1		transcriptional regulator	transcriptional regulator	down	down	down
Dshi_0870	ABV92615.1		transcriptional regulator	transcriptional regulator	not detected	not detected	down
Dshi_0938	ABV92683.1		transcriptional regulator	transcriptional regulator	down	down	down
Dshi_0959	ABV92704.1		transcriptional regulator	transcriptional regulator	down	down	down
Dshi_0960	ABV92705.1		transcriptional regulator	transcriptional regulator	down	down	down
Dshi_0995	ABV92737.1		transcriptional regulator	transcriptional regulator	down	down	down
Dshi_1081	ABV92823.1		two component	transcriptional regulator	0.0680507	-0.602782	-0.553225
Dshi_1127	ABV92869.1		response regulator receiver protein	transcriptional regulator	up	up	up
Dshi_1156	ABV92898.1		transcriptional regulator	transcriptional regulator	-0.678227	-1.19915	-1.07948
Dshi_1196	ABV92938.1	dctD	two component, sigma54 specific, transcriptional	transcriptional regulator	down	down	down
Dshi_1221	ABV92963.1		transcriptional regulator	transcriptional regulator	down	down	-
Dshi_1253	ABV92995.1		transcriptional regulator	transcriptional regulator	down	down	down
Dshi_1260	ABV93002.1		transcriptional regulator	transcriptional regulator	down	not detected	not detected
Dshi_1365	ABV93107.1		transcriptional regulator	transcriptional regulator	down	down	down
Dshi_1405	ABV93147.1		transcriptional regulator	transcriptional regulator	down	down	down
Dshi_1406	ABV93148.1		response regulator receiver protein	transcriptional regulator	down	down	down
Dshi_1538	ABV93280.1	phoB	phosphate regulon transcriptional regulatory	transcriptional regulator	down	-0.629821	down
Dshi_1550	ABV93292.1		putative regulatory protein	transcriptional regulator	down	down	down
Dshi_1555	ABV93297.1		putative transcriptional regulator	transcriptional regulator	-0.553955	-0.635687	-1.19403
Dshi_1575	ABV93317.1	ntrB	nitrogen regulation protein	transcriptional regulator	down	down	down
Dshi_1819	ABV93561.1		putative transcriptional regulator	transcriptional regulator	0.146454	-0.508434	down
Dshi_1835	ABV93577.1		putative transcriptional regulator	transcriptional regulator	down	0.33713	down
Dshi_1874	ABV93616.1		putative regulatory protein	transcriptional regulator	down	down	down
Dshi_1884	ABV93626.1	dksA	putative DnaK suppressor protein	transcriptional regulator	0.738633	-1.27784	down
Dshi_1894	ABV93636.1		putative response regulator receiver protein	transcriptional regulator	down	-0.655042	down
Dshi_1984	ABV93723.1		putative HTH-type transcriptional regulator	transcriptional regulator	not detected	down	down
Dshi_2271	ABV94007.1		transcriptional regulator	transcriptional regulator	not detected	down	down
Dshi_2304	ABV94040.1		putative regulator of cell morphogenesis and NO	transcriptional regulator	down	not detected	-
Dshi_2306	ABV94042.1		putative transcriptional regulator	transcriptional regulator	down	down	down
Dshi_2324	ABV94060.1		regulatory protein	transcriptional regulator	down	down	down
Dshi_2445	ABV94179.1		transcriptional regulator	transcriptional regulator	down	down	down
Dshi_2541	ABV94274.1		transcriptional regulator	transcriptional regulator	-0.00773689	-0.225991	down
Dshi_2567	ABV94300.1		multi-sensor signal transduction histidine	transcriptional regulator	down	down	down
Dshi_2653	ABV94386.1		putative leucine-responsive regulatory protein	transcriptional regulator	-0.152351	-0.0034077	down
Dshi_2674	ABV94407.1		two component transcriptional regulator	transcriptional regulator	down	down	-1.20336
Dshi_2708	ABV94441.1		sensor hybrid histidine kinase	transcriptional regulator	down	down	down
Dshi_2775	ABV94508.1		putative transcriptional regulator	transcriptional regulator	-1.71949	-1.82389	down
Dshi_2812	ABV94545.1		transcriptional regulator	transcriptional regulator	0.0890193	-0.349891	down
Dshi_3068	ABV94801.1		transcriptional regulator	transcriptional regulator	-1.1819	0.250516	down
Dshi_3322	ABV95055.1		transcriptional regulator	transcriptional regulator	0.674569	0.169044	0.340718
Dshi_3323	ABV95056.1		transcriptional regulator	transcriptional regulator	0.328913	0.0680623	down
Dshi_3485	ABV95218.1		response regulator	transcriptional regulator	up	up	up
Dshi_3584	ABV95317.1	rpoN	RNA polymerase sigma-54 factor	transcriptional regulator	-1.53955	down	down
Dshi_3715	ABV95446.1		transcriptional regulator	transcriptional regulator	-1.13586	-0.650344	0.254406
Dshi_3828	ABV95558.1	paaX	transcriptional regulator PaaX	transcriptional regulator	down	down	down
Dshi_3835	ABV95565.1		RNA polymerase sigma factor	transcriptional regulator	down	down	down
Dshi_3837	ABV95567.1		response regulator receiver domain protein	transcriptional regulator	down	down	down
Dshi_3930	ABV95658.1		transcriptional regulator	transcriptional regulator	down	-0.796142	down
Dshi_3961;Dshi_3623	ABV95689.1;ABV95356.1		transcriptional regulator	transcriptional regulator	down	-0.607696	down
Dshi_3970	ABV95698.1		transcriptional regulator	transcriptional regulator	down	down	down
Dshi_4009	ABV95736.2		transcriptional regulator	transcriptional regulator	-0.678537	-1.82649	down
Dshi_4198	ABV95908.1		transcriptional regulator, LysR family	transcriptional regulator	not detected	down	not detected
Dshi_4217	ABV95927.1		transcriptional regulator, LacI family	transcriptional regulator	down	-	not detected
Dshi_0073	ABV91822.1		anti-sigma-factor antagonist	transcriptional regulators	up	up	up
Dshi_0355	ABV92104.1	lysR	transcriptional regulator	transcriptional regulators	-0.278006	-0.552622	down
Dshi_0414	ABV92163.1		GreA/GreB family elongation factor	transcriptional regulators	down	down	down
Dshi_0467	ABV92215.1		sensor histidine kinase	transcriptional regulators	down	down	down
Dshi_0824	ABV92569.1		histidine kinase	transcriptional regulators	1.15663	0.93434	0.808711
Dshi_1508	ABV93250.1	ctrA	cell cycle transcriptional regulator ctrA	transcriptional regulators	up	up	up
Dshi_1525	ABV93267.1		HTH-type transcriptional regulator	transcriptional regulators	down	down	-
Dshi_1532	ABV93274.1	phoR	histidine kinase	transcriptional regulators	-0.815076	-0.455984	down
Dshi_1644	ABV93386.1		histidine kinase	transcriptional regulators	up	up	up
Dshi_1746	ABV93488.1		HTH-type transcriptional regulator	transcriptional regulators	down	not detected	not detected
Dshi_2029	ABV93768.1		HTH-type transcriptional repressor	transcriptional regulators	down	down	down
Dshi_2079	ABV93816.1		HTH-type transcriptional regulator	transcriptional regulators	-1.5483	-1.23881	down
Dshi_2200	ABV93936.1		putative regulatory protein TetR	transcriptional regulators	down	down	down
Dshi_2238	ABV93974.1		transcriptional regulator	transcriptional regulators	down	down	down
Dshi_2395	ABV94131.1		transcriptional regulator	transcriptional regulators	down	down	-
Dshi_2497	ABV94231.1		two component transcriptional regulator	transcriptional regulators	down	down	down
Dshi_2777	ABV94510.1		putative transcriptional regulator	transcriptional regulators	down	-0.357862	down
Dshi_2820	ABV94553.1		response regulator	transcriptional regulators	-	up	up
Dshi_3151	ABV94884.1		transcriptional regulator	transcriptional regulators	not detected	down	not detected
Dshi_3300	ABV95033.1		transcriptional regulator	transcriptional regulators	-0.29373	-0.18393	-0.616635
Dshi_3423	ABV95156.1	rpoE1	RNA polymerase sigma factor	transcriptional regulators	down	down	down
Dshi_3708	ABV95439.1		transcriptional regulator	transcriptional regulators	-0.920831	-0.370839	down
Dshi_3718	ABV95449.1		transcriptional regulator	transcriptional regulators	down	down	down
Dshi_0148	ABV91897.1		GCN5-related N-acetyltransferase	Translation	not detected	down	down
Dshi_0152	ABV91901.1		protein of unknown function DUF752	translation	down	down	down
Dshi_0265	ABV92014.1	rplJ	50S ribosomal protein L10	translation	down	down	down
Dshi_0293	ABV92042.1	rpmC	50S ribosomal protein L29	translation	down	0.332009	down
Dshi_0294	ABV92043.1	rpsQ	30S ribosomal protein S17	translation	1.44633	down	-
Dshi_0330	ABV92079.1	ttcA	PP-loop ATPase	translation	down	down	down
Dshi_0342	ABV92091.1	trmD	tRNA (guanine-N1)-methyltransferase	translation	down	-0.521676	down
Dshi_0352	ABV92101.1		acetyltransferase	translation	0.261885	-0.109685	down
Dshi_0671	ABV92417.1	rsmC	ribosomal RNA small subunit methyltransferase C	translation	0.0325503	0.78319	0.383712
Dshi_1085	ABV92827.1		YbaK/prolyl-tRNA synthetase associated region	translation	down	down	-
Dshi_1100	ABV92842.1	prmA	ribosomal L11 methyltransferase	translation	0.191619	0.794197	up
Dshi_1114	ABV92856.1	tilS	tRNA(Ile)-lysidine synthetase	translation	down	down	down
Dshi_1148	ABV92890.1		GCN5-related N-acetyltransferase	Translation	down	down	0.0270551
Dshi_1185	ABV92927.1	rsmA	dimethyladenosine transferase	translation	down	-0.0823642	down
Dshi_1475	ABV93217.1	trmFO	gid protein	translation	-0.457296	-0.724006	-0.433118
Dshi_1492	ABV93234.1	miaA	tRNA delta(2)-isopentenylpyrophosphate	translation	down	-0.414997	down
Dshi_1506	ABV93248.1	mnmA	tRNA	translation	-0.8829	-0.606407	down
Dshi_1580	ABV93322.1		putative polyketide cyclase / dehydrase	translation	down	-0.329991	down
Dshi_1672	ABV93414.1	rlmE	ribosomal RNA methyltransferase	translation	-0.543813	-0.561218	down
Dshi_1882	ABV93624.1		putative acetyltransferase	translation	down	down	down
Dshi_2151	ABV93887.1	tyrS	tyrosyl-tRNA synthetase	translation	-0.996397	-1.54681	-1.29167
Dshi_2313	ABV94049.1		aminoacyl-tRNA synthetase	translation	down	down	down
Dshi_2346	ABV94082.1	tgt	queuine tRNA-ribosyltransferase	translation	0.799214	1.05432	0.784421
Dshi_2512	ABV94245.1	dusA	tRNA-dihydrouridine synthase A	translation	down	down	down
Dshi_2610	ABV94343.1	rluD	ribosomal large subunit pseudouridine synthase	translation	down	down	down
Dshi_2786	ABV94519.1	gatC	glutamyl-tRNA(Gln) amidotransferase subunit C	translation	-0.219818	-0.34825	down
Dshi_3033	ABV94766.1	rsmB1	ribosomal RNA small subunit methyltransferase B	translation	-0.200695	-0.719891	-0.528636
Dshi_3041	ABV94774.1	rbfA	ribosome-binding factor A	translation	-0.614941	-1.19723	down
Dshi_3084	ABV94817.1		Sua5/YciO/YrdC/YwlC family protein	translation	down	-0.504876	down
Dshi_3311	ABV95044.1	rlmN	radical SAM enzyme	translation	0.876797	0.721085	0.536259
Dshi_3456	ABV95189.1	rsmG	methyltransferase GidB	translation	-0.387654	-0.569587	down
Dshi_0319	ABV92068.1	bztB	glutamate/glutamine/aspartate/asparagine ABC	transporter	down	down	-
Dshi_0321	ABV92070.1	bztD	glutamate/glutamine/aspartate/asparagine ABC	transporter	down	-0.808348	down
Dshi_0375	ABV92124.1	livG	high-affinity branched-chain amino acid	transporter	down	not detected	down
Dshi_0381	ABV92130.1	livF1	high-affinity branched-chain amino acid	transporter	down	-	-0.635445
Dshi_0388	ABV92137.1	rbsA5	ribose import ATP-binding protein rbsA	transporter	-0.80356	-0.942514	down
Dshi_0478	ABV92226.1		extracellular solute-binding protein family 3	transporter	down	down	not detected
Dshi_0530	ABV92276.1	araG2	ribose/xylose/arabinose/galactoside ABC-type	transporter	down	down	down
Dshi_0546	ABV92292.1	ugpC2	ABC-type sugar / sn-glycerol-3-phosphate import	transporter	0.315254	-0.700135	down
Dshi_0584	ABV92330.1	kpsE	capsule polysaccharide export	transporter	down	-1.42643	down
Dshi_0607	ABV92353.1	dctP5	TRAP dicarboxylate transporter- DctP subunit	transporter	down	1.73059	1.905
Dshi_0626	ABV92372.1		basic organic compound ABC-transporter	transporter	not detected	not detected	down
Dshi_0629	ABV92375.1		periplasmic substrate-binding protein	transporter	-1.34986	-0.609972	down
Dshi_0638	ABV92384.1		ABC-A-subfamily transporter	transporter	-0.086494	-0.133788	down
Dshi_0658	ABV92404.1	oppDF	ABC peptide transporter	transporter	-	down	down
Dshi_0697	ABV92443.1	dctP1	TRAP dicarboxylate transporter- DctP subunit	transporter	down	-0.550918	0.407819
Dshi_0747	ABV92492.1	lolC	lipoprotein releasing system	transporter	not detected	down	down
Dshi_0753	ABV92498.1	nicO	high-affinity nickel-transporter	transporter	down	-0.508877	-0.0145169
Dshi_0808	ABV92553.1	mipA	MltA-interacting MipA family protein	transporter	down	down	down
Dshi_0858	ABV92603.1		ABC transporter related	transporter	down	not detected	not detected
Dshi_0859	ABV92604.1		ABC transporter related	transporter	down	not detected	not detected
Dshi_0901	ABV92646.1		ABC transporter related	transporter	down	down	down
Dshi_0906	ABV92651.1		binding-protein-dependent transport systems	transporter	not detected	down	down
Dshi_0907	ABV92652.1		ABC transporter related	transporter	down	-0.404077	down
Dshi_0958	ABV92703.1		TRAP dicarboxylate transporter	transporter	down	-	not detected
Dshi_1035	ABV92777.1		TRAP dicarboxylate transporter- DctP subunit	transporter	down	down	-
Dshi_1055	ABV92797.1		ABC transporter related	transporter	not detected	down	not detected
Dshi_1194	ABV92936.1		TRAP transporter	transporter	down	-	-
Dshi_1248	ABV92990.1		extracellular solute-binding protein family 1	transporter	down	down	down
Dshi_1250	ABV92992.1		ABC transporter related	transporter	not detected	down	not detected
Dshi_1276	ABV93018.1		ABC transporter related	transporter	down	not detected	down
Dshi_1341	ABV93083.1		ABC transporter related	transporter	0.32199	0.0562621	down
Dshi_1345	ABV93087.1	tatC	sec-independent protein translocase	transporter	not detected	down	down
Dshi_1353	ABV93095.1		extracellular solute-binding protein family 1	transporter	-3.39304	down	down
Dshi_1357	ABV93099.1		ABC transporter related	transporter	down	down	down
Dshi_1391	ABV93133.1		mammalian cell entry related domain protein	transporter	-0.291028	0.202445	down
Dshi_1401	ABV93143.1		ABC transporter related	transporter	not detected	up	up
Dshi_1404	ABV93146.1		branched-chain amino acid ABC transporter	transporter	up	up	up
Dshi_1413	ABV93155.1		extracellular solute-binding protein family 1	transporter	down	-0.594252	down
Dshi_1487	ABV93229.1		oligopeptide/dipeptide ABC transporter	transporter	-0.720037	-0.856872	-1.19627
Dshi_1518	ABV93260.1		hypothetical protein	transporter	down	not detected	down
Dshi_1520	ABV93262.1	livF2	high-affinity branched-chain amino acid	transporter	-0.51539	-0.847795	-1.04011
Dshi_1535	ABV93277.1	pstA	phosphate transport system permease protein	transporter	-1.14148	0.624927	down
Dshi_1536	ABV93278.1	pstB	phosphate import ATP-binding protein	transporter	down	-0.787314	down
Dshi_1597	ABV93339.1	potA1	spermidine/putrescine import ATP-binding	transporter	down	down	down
Dshi_1658	ABV93400.1		metal transport system ATP-binding protein	transporter	down	down	down
Dshi_1659	ABV93401.1		metal ABC transporter substrate-binding	transporter	down	down	down
Dshi_1703	ABV93445.1		putative zinc uptake regulation protein	transporter	not detected	down	down
Dshi_1704	ABV93446.1		putative high-affinity zinc uptake system	transporter	down	down	not detected
Dshi_1709	ABV93451.1	mscS	small conductance mechanosensitive channel	transporter	-1.09975	-0.368674	down
Dshi_1765	ABV93507.1		putative multidrug export ATP-binding/permease	transporter	not detected	down	down
Dshi_1924	ABV93666.1		putative TRAP transporter solute receptor	transporter	-1.21691	-1.37602	-1.34501
Dshi_1940	ABV93681.1		ABC transporter ATP binding protein	transporter	down	-1.416	down
Dshi_1947	ABV93688.1	rbsA4	ribose import ATP-binding protein	transporter	down	down	down
Dshi_1998	ABV93737.1		ABC transporter ATP-binding protein	transporter	down	0.0867512	down
Dshi_2011	ABV93750.1		putative ABC transporter inner membrane	transporter	up	not detected	not detected
Dshi_2049	ABV93786.1		ABC transporter ATP-binding protein	transporter	down	down	down
Dshi_2067	ABV93804.1		sulfate transporter	transporter	down	down	down
Dshi_2221	ABV93957.1		putative amino acid ABC transporter	transporter	0.0290337	-0.210274	down
Dshi_2222	ABV93958.1		extracellular solute-binding protein	transporter	down	-0.731802	0.743367
Dshi_2325	ABV94061.1		putative periplasmic binding protein	transporter	down	down	down
Dshi_2380	ABV94116.1		ABC transporter	transporter	down	down	down
Dshi_2434	ABV94168.1		putative periplasmic binding abc transporter	transporter	down	-1.11277	down
Dshi_2476	ABV94210.1		hypothetical protein	transporter	0.145205	-0.41691	-1.13009
Dshi_2664	ABV94397.1		hypothetical protein	transporter	-3.74872	-2.44864	-1.28586
Dshi_2670	ABV94403.1		ABC transporter	transporter	down	-1.02632	-0.0613599
Dshi_2671	ABV94404.1		hypothetical protein	transporter	down	-1.58261	-0.249774
Dshi_2678	ABV94411.1		ABC transporter	transporter	1.67177	1.00095	0.62977
Dshi_2698	ABV94431.1		putative high-affinity branched-chain amino acid	transporter	not detected	down	not detected
Dshi_2699	ABV94432.1		putative high-affinity branched-chain amino acid	transporter	down	-	-
Dshi_2770	ABV94503.1		putative magnesium transporter	transporter	down	down	down
Dshi_2846	ABV94579.1		inner-membrane translocator	transporter	down	0.546017	down
Dshi_2913	ABV94646.1		ABC transporter ATP binding protein	transporter	down	down	down
Dshi_2942	ABV94675.1		putative cation transport protein	transporter	-0.363734	down	down
Dshi_2961	ABV94694.1		ABC transporter ATP binding protein	transporter	-1.52081	down	down
Dshi_2998	ABV94731.1		putative mechanosensitive ion channel	transporter	down	down	down
Dshi_3080	ABV94813.1		efflux transporter	transporter	down	-1.25295	down
Dshi_3128	ABV94861.1	ugpC5	sugar ABC transporter	transporter	0.369438	not detected	down
Dshi_3129	ABV94862.1	ugpC1	sugar ABC transporter	transporter	not detected	down	not detected
Dshi_3384	ABV95117.1	epsH	transmembrane exosortase	transporter	down	down	down
Dshi_3445	ABV95178.1		import inner membrane translocase	transporter	-1.30353	-2.5945	down
Dshi_3548	ABV95281.1		ATPase	transporter	down	down	down
Dshi_3556	ABV95289.1		sodium/solute symporter family protein	transporter	down	down	down
Dshi_3585	ABV95318.1		ATPase	transporter	-1.09907	-0.452438	down
Dshi_3913	ABV95641.1	trkA	potassium uptake system protein TrkA	transporter	not detected	down	-
Dshi_3941;Dshi_3603	ABV95669.1;ABV95336.1		heavy metal transporting P-type ATPase	transporter	down	-1.02412	down
Dshi_4065;Dshi_3789	ABV95792.1;ABV95519.1		heavy metal translocating P-type ATPase	transporter	down	-0.896559	down
Dshi_4066;Dshi_3790	ABV95793.1;ABV95520.1		heavy metal-dependent transcription regulator	transporter	-0.63192	-0.110683	down
Dshi_4189	ABV95899.1		ABC-type nitrate/sulfonate/bicarbonate transport	transporter	down	down	-
Dshi_4191	ABV95901.1	dctP1	TRAP transporter - DctP subunit (precursor)	transporter	down	0.181729	down
Dshi_4216	ABV95926.1		ABC-1 domain protein	transporter	-2.78151	up	3.01895
Dshi_2007	ABV93746.1		hypothetical protein	unknown	down	down	down
Dshi_0647	ABV92393.1		hypothetical protein	hypothetical protein	down	down	down
Dshi_2025	ABV93764.1		conserved hypothetical protein DUF1498	hypothetical protein	down	down	down
Dshi_1921	ABV93663.1		histidine kinase	transcriptional regulators	down	down	down
a A threshold for log2 fold changes of > 0.585 for induced proteins and of < -0.585 for repressed proteins was applied
bDescription of the gene products was based on the D. shibae DFL 12 = DSM 16493 genome annotation (NCBI at 09/05/16)
cFunctional groups were extracted from UniProt and integrated microbial genomes (IMG) database
dRatios of LFQ intensities of DrirA versus wt cells are given as log2 values. Bold marked induction ratios indicate statistically significant changes. When signal intensities were below the detection level either for the wild type or for the rirA mutant, no induction ratios were calculated and downregulation in the mutant was denoted with "down" and upregulation with "up"
n.d. : not detected
